# Supplementary material for: T cell function is dispensable for intracranial aneurysm formation and progression
Source: PLoS One. 2017 Apr 24;12(4):e0175421. doi: 10.1371/journal.pone.0175421 (PMC5402951; doi:10.1371/journal.pone.0175421)
Supplement: S1 Fig — (XLSX) [file pone.0175421.s001.xlsx]

## Sheet: lawdata
	CD3					CD4					CD8
	1	2	3	4	5	1	2	3	4	5	1	2	3	4	5		Avg	CD3	CD4	CD8		Avg	CD3	CD4	CD8	CD4/CD3	CD8/CD3
20157133	40	27	16	15	8	1	7	0	1	0	20	8	3	5	5		20157133	21.2	1.8	8.2		Control	0.2	0.1	0	0.5	0
20157134	162	152	98	38	35	45	63	30	14	5	49	80	33	19	9		20157134	97	31.4	38		Aneurysm	27.28	6.84	11.28	0.250733	0.41349
20157135	2	5	15	1	6	2	0	0	0	0	1	1	2	1	0		20157135	5.8	0.4	1
20157136	22	5	0	0	19	0	2	0	0	1	21	2	0	1	12		20157136	9.2	0.6	7.2		SEM	CD3	CD4	CD8
20157137	4	0	0	0	12	0	0	0	0	0	3	1	0	1	5		20157137	3.2	0	2		Control	0.133333	0.1	0
20157138	0	0	1	0	1	0	1	0	0	0	0	0	0	0	0		20157138	0.4	0.2	0		Aneurysm	8.87046	3.16369	3.7209
20157139	0	0	0	0	0	0	0	0	0	0	0	0	0	0	0		20157139	0	0	0
																	SEM	CD3	CD4	CD8		◎ ウイルコクソンの順位和検定結果				◎ ウイルコクソンの順位和検定結果
																	20157133	5.59821	1.31909	3.05614		条 件：	両側			条 件：	両側
																	20157134	26.9963	10.4528	12.474		分 布：	マンホイットニー			分 布：	マンホイットニー
																	20157135	2.4779	0.4	0.316228
																	20157136	4.72652	0.4	4.06694			群-1	群-2			群-1	群-2
																	20157137	2.33238	0	0.894427		件 数	5	2		件 数	5	2
																	20157138	0.244949	0.2	0		順位和	25	3		順位和	23.5	4.5
																	20157139	0	0	0		U 値	0			U 値	1.5
																						出現確率	0.047			出現確率	0.1425
																						判定	[ ]			判定	[ ]

## Sheet: 論文、Revise用
		CD3					CD4					CD8
		1	2	3	4	5	1	2	3	4	5	1	2	3	4	5		◎ ウイルコクソンの順位和検定結果				◎ ウイルコクソンの順位和検定結果				◎ ウイルコクソンの順位和検定結果
	20157133	40	27	16	15	8	1	7	0	1	0	20	8	3	5	5		条 件：	両側			条 件：	両側			条 件：	両側
	20157134	162	152	98	38	35	45	63	30	14	5	49	80	33	19	9		分 布：	Z			分 布：	Z			分 布：	Z
	20157135	2	5	15	1	6	2	0	0	0	0	1	1	2	1	0
	20157136	22	5	0	0	19	0	2	0	0	1	21	2	0	1	12		CD3	aneurysm	control		CD4	aneurysm	control		CD8	aneurysm	control
	20157137	4	0	0	0	12	0	0	0	0	0	3	1	0	1	5		件 数	25	10		件 数	25	10		件 数	25	10
	20157138	0	0	1	0	1	0	1	0	0	0	0	0	0	0	0		順位和	544	86		順位和	496.5	133.5		順位和	560	70
	20157139	0	0	0	0	0	0	0	0	0	0	0	0	0	0	0		U 値	31			U 値	78.5			U 値	15
		aneurysm	control				aneurysm	control				aneurysm	control					統計量	3.52494			統計量	2.00805			統計量	4.13564
		40	0				1	0				20	0					0.5%点	2.57583			0.5%点	2.57583			0.5%点	2.57583
		162	0				45	0				49	0					2.5%点	1.95996			2.5%点	1.95996			2.5%点	1.95996
		2	0				2	1				1	0					P 値	0.000423575			P 値	0.0446385			P 値	3.53972e-05
		22	0				0	0				21	0					判定	[**]			判定	[* ]			判定	[**]
		4	1				0	0				3	0
		27	0				7	0				8	0
		152	0				63	0				80	0
		5	0				0	0				1	0							CD3			CD4			CD8
		5	1				2	0				2	0							0.4	21.2		0.2	1.8		0	8.2
		0	0				0	0				1	0							0	97		0	31.4		0	38
		16					0					3									5.8			0.4			1
		98					30					33									9.2			0.6			7.2
		15					0					2									3.2			0			2
		0					0					0
		0					0					0
		15					1					5
		38					14					19
		1					0					1
		0					0					1
		0					0					1
		8					0					5
		35					5					9
		6					0					0
		19					1					12
		12					0					5
