# Supplementary material for: T cell function is dispensable for intracranial aneurysm formation and progression
Source: PLoS One. 2017 Apr 24;12(4):e0175421. doi: 10.1371/journal.pone.0175421 (PMC5402951; doi:10.1371/journal.pone.0175421)
Supplement: S2 Fig — (XLSX) [file pone.0175421.s002.xlsx]

## Sheet: Day7
strain	group	number	neck	height	IEL	area	DAPI	CD68+	AN thickness	wall area	distance	normal thickness	mean thickness	mean/normal	AN thick/normal
F344Jcl	1	1	38.1	9.7	36.5	243.8	31	3	2.4	164.2	37.3	7.2	4.40214	0.611409	0.333333
F344Jcl	1	2	52.5	11.4	52	379.8
F344Jcl	1	3	46.5	7.8	48	195.5	26	1	1.9	197.9	44.8	7.4	4.41741	0.596947	0.256757
F344Jcl	1	4	38.9	7.6	36.2	147.8
F344Jcl	1	5	44.3	10.5	17.7	150.7	20	1	3.1	184.9	34.9	6.2	5.29799	0.854515	0.5
F344Jcl	1	6	38.4	4.2	37.7	104.9	16	0	2.7	141.2	40.3	4.6	3.50372	0.761679	0.586957
F344Jcl	1	7	40.9	12.8	30.9	231.3	27	2	2.4	148.3	29.5	6.8	5.02712	0.739282	0.352941
F344Jcl	1	8	46.4	18.8	36.9	406.8	11	1	2.6	468.8	77.1	10	6.08042	0.608042	0.26
F344NJcl	5	1	40.8	9.5	9.3	167.9	23	2	3.1	117	31.7	5.2	3.69085	0.709779	0.596154
F344NJcl	5	2	57.1	6.9	53.7	260.9	23	1	2.8	182.2	39.5	6.7	4.61266	0.688456	0.41791
F344NJcl	5	3	34.2	9.5	23.1	170.9
F344NJcl	5	4	51	12.4	7.3	338.8	21	2	3.7	176	27.6	7.3	6.37681	0.873536	0.506849
F344NJcl	5	5	39.2	12.1	31.4	183.7	13	2	3.1	161.2	36.9	7.4	4.36856	0.590346	0.418919
F344NJcl	5	6	76.3	17.5	46.9	708.9	27	1	2.6	273.8	56.9	5.9	4.81195	0.815585	0.440678
F344NJcl	5	7	63.8	17.8	39.1	828.3	17	4	1.8	159.1	45.3	6.2	3.51214	0.566474	0.290323
F344Jcl			43.25	10.35	36.9875	232.575		1.33333	2.51667	217.55	43.9833	7.03333	4.78813	0.695312	0.381665
F344NJcl			51.7714	12.2429	30.1143	379.914		2	2.85	178.217	39.65	6.45	4.56216	0.707363	0.445139
			4.76498	4.04413	9.72811	102.3		0.421637	0.162104	51.0065	6.94715	0.72188	0.361626	0.0432107	0.0546849
			13.9514	3.82019	16.5761	254.186		0.447214	0.259165	21.2599	4.26409	0.347131	0.418613	0.0494069	0.0416456

## Sheet: Day14
strain	group	number	neck	height	IEL	area	DAPI	CD68+	AN thickness	wall area	distance	normal thickness	mean thickness	mean/normal	AN thick/normal
F344Jcl	2	1	55.8	18.2	41	646.5	27	2	1.9	158.2	41.7	6.5	3.79376	0.583656	0.292308
F344Jcl	2	2	64.3	19.7	15.3	624.3	31	3	4.2	474	67	7.3	7.07463	0.969127	0.575342
F344Jcl	2	3	39.4	10.8	23.2	200.6	27	3	4.1	243.3	47.4	5	5.13291	1.02658	0.82
F344Jcl	2	4	57.6	12.5	45.6	356.1	40	2	4.5	230.5	34.7	7.6	6.64265	0.874033	0.592105
F344Jcl	2	5	64.1	12.3	48.3	533.3	39	2	2.4	164.4	46.3	6.7	3.55076	0.529964	0.358209
F344Jcl	2	6	77.4	20.8	63.7	990.3
F344Jcl	2	7	54	16.4	33.7	496.2	29	0	1.7	111.7	34.4	5.9	3.24709	0.550355	0.288136
F344Jcl	2	8	71.9	28.9	46.1	1462.2	16	1	2.1	230.6	58.9	6.7	3.91511	0.584345	0.313433
F344NJcl	6	1	56	14.6	47.1	759	11	1	4.3	593.6	74.5	6.9	7.96779	1.15475	0.623188
F344NJcl	6	2	47.9	14.1	44.1	365.5	20	1	3.7	171.3	32.6	6.6	5.2546	0.796152	0.560606
F344NJcl	6	3	56.4	22.5	19.1	529.1
F344NJcl	6	4	46.9	5.1	28.1	169.3	20	0	2.2	111.2	29.2	6.7	3.80822	0.568391	0.328358
F344NJcl	6	5	38.8	10.2	37.1	219.4	21	2	3.2	153.4	29.6	7.8	5.18243	0.664414	0.410256
F344NJcl	6	6	68.7	23.8	36.5	818.6	27	0	3.4	161.3	41.8	8.4	3.85885	0.459387	0.404762
F344NJcl	6	7	58.9	12.8	29.6	311.4	21	1	2.9	174.7	37.1	7.9	4.70889	0.596063	0.367089
F344Jcl	2		60.5625	17.45	39.6125	663.688	29.8571	1.85714	2.98571	230.386	47.2	6.52857	4.88105	0.747645	0.45733
F344NJcl	6		53.3714	14.7286	34.5143	453.186	20	0.833333	3.28333	227.583	40.8	7.38333	5.57802	0.755488	0.444695
			10.9596	5.52607	14.2783	370.853	7.52953	0.989743	1.13191	108.999	11.213	0.804832	1.43623	0.200285	0.188908
			8.99011	6.0949	8.97464	237.803	4.69042	0.687184	0.651707	165.012	15.693	0.681705	1.39114	0.224749	0.106081

## Sheet: Day28
strain	group	number	neck	height	IEL	area	DAPI	CD68+	AN thickness	wall area	distance	normal thickness	mean thickness	mean/normal	AN thick/normal
F344Jcl	3	1	52.5	13.1	37.6	385.4	24	0	3.8	202.1	34.4	8.4	5.875	0.699405	0.452381
F344Jcl	3	2	48.3	10.8	28.9	232.5	31	1	1.6	160.2	36.3	8.6	4.41322	0.513165	0.186047
F344Jcl	3	3	43.6	11.1	23.1	289.5	20	0	2.8	188.4	37.7	5.1	4.99735	0.979872	0.54902
F344Jcl	3	4	52.1	13.3	74.5	350.5	28	0	4.6	374.5	40.3	8.6	9.2928	1.08056	0.534884
F344Jcl	3	5	39.3	21.7	43	575.4	26	1	1.6	206.9	49.2	7.3	4.20528	0.576066	0.219178
F344Jcl	3	6	35.9	20.6	28.2	379.3	27	0	4.3	194.9	33.4	8	5.83533	0.729416	0.5375
F344Jcl	3	7	42.9	15.5	46.5	319.9	24	1	3.2	114.7	30.1	7.4	3.81063	0.51495	0.432432
F344Jcl	3	8	61.3	12.1	21.5	554.4	27	1	3.2	156.6	35.1	9.5	4.46154	0.469636	0.336842
F344NJcl	7	1					19	1	2.7	185.7	38.3	8.7	4.84856	0.557306	0.310345
F344NJcl	7	2	77.4	27.4	80.2	1239.4	25	0	3.9	360.7	56.1	9.8	6.42959	0.656081	0.397959
F344NJcl	7	3	47.7	14.9	32.9	280.2							5.28019	0.517666	0.323529
F344NJcl	7	4	76.9	9.4	43.2	395.7	41	1	3	264.9	52.7	8.6	5.02657	0.584484	0.348837
F344NJcl	7	5	45.6	16.8	44.4	331.8	31	1	3.3	218.6	41.4	10.2	5.28019	4.05882	1.93175
F344NJcl	7	6	0	0	0	0	19	0	0	0	0	0	0	0	0
F344NJcl	7	7	25.5	9.2	22.5	102.9	21	0	4	167.4	25.6	7.6	6.53906	0.860403	0.526316
F344NJcl	7	8	40.1	18.4	35.1	418.2	23	0	2.4	147.3	42.5	7.6	3.46588	0.456037	0.315789
F344Jcl	4	mean	46.9875	14.775	37.9125	385.863	25.875	0.5	3.1375	199.787	37.0625	7.8625	5.36139	0.695384	0.406035
		SEM	2.71946	1.39113	5.73191	40.0741	1.08163	0.176777	0.370362	25.4356	1.90238	0.437299	0.579967	0.0751484	0.0476433
F344NJcl	8	mean	44.7429	13.7286	36.9	395.457	25.5714	0.428571	2.75714	192.086	36.6571	7.5	4.60876	0.96135	0.519315
		SEM	9.58721	3.0212	8.52253	140.848	2.79107	0.187044	0.472448	38.8583	6.64053	1.20797	0.692843	0.421667	0.194933

## Sheet: Day56
strain	group	number	neck	height	IEL	area	DAPI	CD68+	AN thickness	wall area	distance	normal thickness	mean thickness	mean/normal	AN thick/normal
F344Jcl	4	1	98.3	57.5	34.4	2227.8	27	1	2.2	226	42.9	7.8	5.26807	0.675393	0.282051
F344Jcl	4	2	68.9	54.1	104.8	2428.9	30	0	2.5	267.1	47.8	7.9	5.58787	0.707325	0.316456
F344Jcl	4	3	85.5	26.9	71.7	1564.2	34	2	2.1	210.3	51.9	10.1	4.05202	0.40119	0.207921
F344Jcl	4	4	74.2	41.7	60.2	1397.8	36	1	3.5	314.4	59.7	9.2	5.26633	0.572427	0.380435
F344Jcl	4	5	34.7	20	23.7	506.2	24	0	4.2	504.4	69.3	11.4	7.2785	0.638465	0.368421
F344Jcl	4	6	85.1	32.4	77.5	1705.4	25	1	2.7	256.6	53.6	7.9	4.78731	0.605989	0.341772
F344Jcl	4	7	93.2	17.9	61.5	1118	33	1	3.4	278.8	57.3	9.7	4.86562	0.50161	0.350515
F344Jcl	4	8	66.9	26.5	90.3	1462.8	27	2	2.2	200.3	53	10.4	3.77925	0.363389	0.211538
F344NJcl	8	1
F344NJcl	8	2	56.8	20.4	68.1	528.3	37	2	3.3	241.7	38.8	7.7	6.22938	0.809011	0.428571
F344NJcl	8	3	90.2	22.1	50.8	1106.8	27	1	2.9	429.1	62.9	7.8	6.82194	0.874608	0.371795
F344NJcl	8	4	57.5	15.4	51.9	546.6	33	1	4.7	337.8	48.5	8.8	6.96495	0.791471	0.534091
F344NJcl	8	5	124	35.3	52.5	3081.8	35	1	1.9	318.6	70.1	7.1	4.54494	0.640132	0.267606
F344NJcl	8	6	59.7	42.7	86.8	1303.5	40	0	2	299.9	67.3	8.1	4.45617	0.550144	0.246914
F344NJcl	8	7	128.4	33.8	45.2	2865.9	37	1	4.4	383.3	49.4	12.5	7.75911	0.620729	0.352
F344NJcl	8	8					37	0	3.9	471.7	73.3	9.7	6.4352	0.663422	0.402062
F344Jcl	4	mean	75.85	34.625	65.5125	1551.39	29.5	1	2.85	282.238	54.4375	9.3	5.11062	0.558224	0.307389
		SEM	6.62401	4.9637	8.92723	200.122	1.46842	0.25	0.253106	32.1958	2.63142	0.443706	0.354309	0.0415908	0.0223286
F344NJcl	8	mean	86.1	28.2833	59.2167	1572.15	35.1429	0.857143	3.3	354.586	58.6143	8.81429	6.1731	0.707074	0.371863
		SEM	12.4899	3.9224	5.78722	421.074	1.46285	0.241473	0.387035	27.6284	4.56519	0.64029	0.434109	0.0414164	0.0342029

## Sheet: まとめグラフ
	neck	Day7	Day14	Day28	Day56
AVG	F344/Jcl	43.25	60.5625	46.9875	75.85
	F344/NJcl	51.7714	53.3714	44.7429	86.1
SEM	F344/Jcl	4.76498	10.9596	2.71946	6.62401
	F344/NJcl	13.9514	8.99011	9.58721	12.4899
	height	Day7	Day14	Day28	Day56
AVG	F344/Jcl	10.35	17.45	14.775	34.625
	F344/NJcl	12.2429	14.7286	13.7286	28.2833
SEM	F344/Jcl	4.04413	5.52607	1.39113	4.9637
	F344/NJcl	3.82019	6.0949	3.0212	3.9224
	IEL	Day7	Day14	Day28	Day56
AVG	F344/Jcl	36.9875	39.6125	37.9125	65.5125
	F344/NJcl	30.1143	34.5143	36.9	59.2167
SEM	F344/Jcl	9.72811	14.2783	5.73191	8.92723
	F344/NJcl	16.5761	8.97464	8.52253	5.78722
	area	Day7	Day14	Day28	Day56
AVG	F344/Jcl	102.3	663.688	385.863	1551.39
	F344/NJcl	254.186	453.186	395.457	1572.15
SEM	F344/Jcl	102.3	370.853	40.0741	200.122
	F344/NJcl	254.186	237.803	140.848	421.074
CD68	area	Day7	Day14	Day28	Day56
AVG	F344/Jcl	1.33333	1.85714	0.5	1
	F344/NJcl	2	0.833333	0.176777	0.857143
SEM	F344/Jcl	0.421637	0.989743	0.428571	0.25
	F344/NJcl	0.447214	0.687184	0.187044	0.241473
AN thickness	area	Day7	Day14	Day28	Day56
AVG	F344/Jcl	2.51667	2.98571	3.1375	2.85
	F344/NJcl	2.85	3.28333	2.75714	3.3
SEM	F344/Jcl	0.162104	1.13191	0.370362	0.253106
	F344/NJcl	0.259165	0.651707	0.472448	0.387035

## Sheet: 論文用
	neck	Day7	Day56
AVG	F344/Jcl	43.25	75.85
	F344/NJcl-rnu/rnu	51.7714	86.1
SEM	F344/Jcl	4.76498	6.62401
	F344/NJcl-rnu/rnu	13.9514	12.4899
	height	Day7	Day56
AVG	F344/Jcl	10.35	34.625
	F344/NJcl-rnu/rnu	12.2429	28.2833
SEM	F344/Jcl	4.04413	4.9637
	F344/NJcl-rnu/rnu	3.82019	3.9224
	IEL	Day7	Day56
AVG	F344/Jcl	36.9875	65.5125
	F344/NJcl-rnu/rnu	30.1143	59.2167
SEM	F344/Jcl	9.72811	8.92723
	F344/NJcl-rnu/rnu	16.5761	5.78722
	area	Day7	Day28	Day56
AVG	F344/Jcl	102.3	385.863	1551.39
	F344/NJcl-rnu/rnu	254.186	395.457	1572.15
SEM	F344/Jcl	102.3	40.0741	200.122
	F344/NJcl-rnu/rnu	254.186	140.848	421.074
CD68	area	Day7	Day56
AVG	F344/Jcl	1.33333	1
	F344/NJcl-rnu/rnu	2	0.857143
SEM	F344/Jcl	0.421637	0.25
	F344/NJcl-rnu/rnu	0.447214	0.241473
AN thickness	area	Day7	Day56
AVG	F344/Jcl	2.51667	2.85
	F344/NJcl-rnu/rnu	2.85	3.3
SEM	F344/Jcl	0.162104	0.253106
	F344/NJcl-rnu/rnu	0.259165	0.387035

## Sheet: Revise用
	neck	Day7	Day56
AVG	F344/Jcl	43.25	75.85
	F344/NJcl-rnu/rnu	51.7714	86.1
SEM	F344/Jcl	4.76498	6.62401
	F344/NJcl-rnu/rnu	13.9514	12.4899
	height	Day7	Day56
AVG	F344/Jcl	10.35	34.625
	F344/NJcl-rnu/rnu	12.2429	28.2833
SEM	F344/Jcl	4.04413	4.9637
	F344/NJcl-rnu/rnu	3.82019	3.9224
	IEL	Day7	Day56
AVG	F344/Jcl	36.9875	65.5125																					Wild type	rnu/rnu		Wild type	rnu/rnu		Wild type	rnu/rnu
	F344/NJcl-rnu/rnu	30.1143	59.2167																			件数		8	7		8	7		8	6
																						平均値		232.575	379.914		385.863	395.457		1551.39	1572.15
SEM	F344/Jcl	9.72811	8.92723																			標準偏差		102.3	254.186		113.347	372.649		566.031	1031.42
	F344/NJcl-rnu/rnu	16.5761	5.78722																			最大値		406.8	828.3		575.4	1239.4		2428.9	3081.8
																						上内境界点		406.8	828.3		575.4	891.15		2428.9	3081.8
																						上ヒンジ		345.8	708.9		512.15	418.2		2097.2	2919.88
	area	Day7	Day28	Day56									Day7			Day28			Day56			中央値		213.4	260.9		364.9	331.8		1513.5	1205.15
AVG	F344/Jcl	102.3	385.863	1551.39								area	Wild type	rnu/rnu		Wild type	rnu/rnu		Wild type	rnu/rnu		下ヒンジ		148.525	170.9		297.1	102.9		1187.95	542.025
	F344/NJcl-rnu/rnu	254.186	395.457	1572.15									243.8	167.9		385.4	1239.4		2227.8	528.3		下内境界点		104.9	167.9		232.5	0		506.2	528.3
													379.8	260.9		232.5	280.2		2428.9	1106.8		最小値		104.9	167.9		232.5	0		506.2	528.3
SEM	F344/Jcl	102.3	40.0741	200.122									195.5	170.9		289.5	395.7		1564.2	546.6
	F344/NJcl-rnu/rnu	254.186	140.848	421.074									147.8	338.8		350.5	331.8		1397.8	3081.8
													150.7	183.7		575.4	0		506.2	1303.5			no / Name	Wild type	rnu/rnu		Wild type	rnu/rnu		Wild type	rnu/rnu
													104.9	708.9		379.3	102.9		1705.4	2865.9			下ヒンジ	148.525	170.9		297.1	102.9		1187.95	542.025
CD68	area	Day7	Day56										231.3	828.3		319.9	418.2		1118				上内境界点	406.8	828.3		575.4	891.15		2428.9	3081.8
AVG	F344/Jcl	1.33333	1										406.8			554.4			1462.8				下内境界点	104.9	167.9		232.5	0		506.2	528.3
	F344/NJcl-rnu/rnu	2	0.857143																				上ヒンジ	345.8	708.9		512.15	418.2		2097.2	2919.88
													Day56			Day56			Day56				中央値	213.4	260.9		364.9	331.8		1513.5	1205.15
SEM	F344/Jcl	0.421637	0.25									IEL	Wild type	rnu/rnu	Macrophage	Wild type	rnu/rnu	AN thickness	Wild type	rnu/rnu			Extra1					1239.4
	F344/NJcl-rnu/rnu	0.447214	0.241473										34.4	68.1		1	2		2.2	3.3
													104.8	50.8		0	1		2.5	2.9
													71.7	51.9		2	1		2.1	4.7
AN thickness	area	Day7	Day56										60.2	52.5		1	1		3.5	1.9
AVG	F344/Jcl	2.51667	2.85										23.7	86.8		0	0		4.2	2
	F344/NJcl-rnu/rnu	2.85	3.3										77.5	45.2		1	1		2.7	4.4
													61.5			1	0		3.4	3.9
SEM	F344/Jcl	0.162104	0.253106										90.3			2			2.2
	F344/NJcl-rnu/rnu	0.259165	0.387035
												IEL	Wild type	rnu/rnu		Macrophage	Wild type	rnu/rnu		AN thickness	Wild type	rnu/rnu
											件数		8	6	件数		8	7	件数		8	7
											平均値		65.5125	59.2167	平均値		1	0.857143	平均値		2.85	3.3
											標準偏差		25.25	14.1757	標準偏差		0.707107	0.638877	標準偏差		0.715891	1.024
											最大値		104.8	86.8	最大値		2	2	最大値		4.2	4.7
											上内境界点		104.8	86.8	上内境界点		2	2	上内境界点		4.2	4.7
											上ヒンジ		87.1	72.775	上ヒンジ		1.75	1	上ヒンジ		3.475	4.4
											中央値		66.6	52.2	中央値		1	1	中央値		2.6	3.3
											下ヒンジ		40.85	49.4	下ヒンジ		0.25	0	下ヒンジ		2.2	2
											下内境界点		23.7	45.2	下内境界点		0	0	下内境界点		2.1	1.9
											最小値		23.7	45.2	最小値		0	0	最小値		2.1	1.9
												no / Name	Wild type	rnu/rnu		no / Name	Wild type	rnu/rnu		no / Name	Wild type	rnu/rnu
												下ヒンジ	40.85	49.4		下ヒンジ	0.25	0		下ヒンジ	2.2	2
												上内境界点	104.8	86.8		上内境界点	2	2		上内境界点	4.2	4.7
												下内境界点	23.7	45.2		下内境界点	0	0		下内境界点	2.1	1.9
												上ヒンジ	87.1	72.775		上ヒンジ	1.75	1		上ヒンジ	3.475	4.4
												中央値	66.6	52.2		中央値	1	1		中央値	2.6	3.3
