# Supplementary material for: T cell function is dispensable for intracranial aneurysm formation and progression
Source: PLoS One. 2017 Apr 24;12(4):e0175421. doi: 10.1371/journal.pone.0175421 (PMC5402951; doi:10.1371/journal.pone.0175421)
Supplement: S3 Fig — (XLSX) [file pone.0175421.s003.xlsx]

## Sheet: 血圧測定結果
Day-1							Day-1							Day-1							Day-1							Day-1							Day-1							Day-1
動物No.	動物種	HR	SBP	MBP	DBP		動物No.	動物種	HR	SBP	MBP	DBP		動物No.	動物種	HR	SBP	MBP	DBP		動物No.	動物種	HR	SBP	MBP	DBP		動物No.	動物種	HR	SBP	MBP	DBP		動物No.	動物種	HR	SBP	MBP	DBP		動物No.	動物種	HR	SBP	MBP	DBP		動物No.
1	F344①	447	125	109	101		9	F344②	406	126	107	98		17	F344③	482	118	107	102		25	F344④	453	118	107	102		33	F344nu⑤	417	128	109	100		40	F344nu⑥	415	123	106	97		47	F344nu⑦	434	129	101	87		55
		432	124	101	90				402	126	10	90				499	120	109	104				457	120	91	76				418	129	111	102		34.3214		421	123	98	86				432	129	99	84
		438	123	108	101				407	126	107	97				464	122	105	97				455	117	96	86				414	129	110	101		34.5714		420	123	107	99				447	127	100	87
2		399	129	107	95		10		402	125	104	93		18		403	124	103	93		26		453	130	115	108		34		418	126	108	99		41		416	126	108	99		48		429	130	109	97		56
		421	128	107	96				407	129	112	104				393	124	97	84				440	132	116	108				417	129	112	104		35.0714		415	125	107	97				427	126	107	98
		420	126	104	93				417	126	104	103				395	119	97	86				447	129	114	107				415	125	109	101		35.3214		410	129	101	87				428	128	109	100
3		425	127	111	103		11		421	124	108	100		19		394	127	99	85		27		442	126	109	101		35		413	132	114	105		42		409	126	102	89		49		394	125	109	101		57
		431	128	105	94				414	121	106	99				397	123	97	84				431	127	111	103				418	130	112	103		35.8214		409	125	106	97				381	125	108	100
		432	123	108	101				418	119	104	97				398	121	94	81				435	129	113	105				423	133	115	106		36.0714		411	124	101	90				383	124	105	95
4		433	130	113	105		12		434	119	102	94		20		426	126	102	90		28		464	128	115	109		36		437	128	99	84		43		406	126	106	96		50		439	123	98	86		58
		425	132	110	99				430	119	101	92				426	127	112	105				451	133	114	105				434	127	108	99		36.5714		405	125	102	91				444	124	99	86
		422	130	110	100				429	122	105	97				446	127	113	105				444	129	111	102				432	129	111	102		36.8214		409	127	105	93				452	120	100	90
5		392	139	117	106		13		423	122	107	99		21		405	126	112	105		29		411	122	107	100		37		415	126	110	102		44		413	130	102	88		51		420	127	101	88		59
		401	138	111	98				432	120	100	90				407	125	104	94				411	120	104	96				419	127	110	102		37.3214		417	130	101	87				424	125	101	89
		400	130	103	89				437	123	106	98				410	126	95	80				411	124	106	97				421	123	106	98		37.5714		413	128	103	91				421	126	98	84
6		390	137	116	106		14		468	123	105	96		22		387	128	105	94		30		378	123	104	95		38		384	120	104	96		45		450	126	104	93		52		419	118	97	87		60
		390	138	118	108				458	121	103	94				387	125	108	100				378	120	107	101				384	121	103	94		35.8214		445	126	109	99				422	115	99	91
		390	137	119	110				463	124	105	95				394	126	107	98				370	119	105	98				387	120	101	92		36.0714		438	123	107	98				423	116	101	94
7		431	127	108	99		15		434	114	99	92		23		519	130	115	108		31		439	131	111	101		39		399	122	104	95		46		380	130	106	93		53		459	125	98	85		61
		421	123	107	99				432	115	99	91				515	129	117	110				461	128	113	106				397	121	103	93		36.5714		375	130	106	94				461	127	102	90
		413	127	103	91				441	117	99	90				512	128	119	115				452	127	112	104				398	123	104	94		36.8214		380	130	109	99				450	125	98	85
8		428	127	99	85		16		425	114	102	96		24		402	129	114	107		32		452	127	107	97																54		423	129	108	98		62
		417	121	100	90				431	113	90	79				402	130	112	103				450	129	117	111																		413	129	102	89
		418	123	98	86				421	112	95	87				404	128	111	103				444	128	100	86																		412	128	107	97
Day6																												day6
動物No.	動物種	HR	SBP	MBP	DBP		動物No.	動物種	HR	SBP	MBP	DBP		動物No.	動物種	HR	SBP	MBP	DBP		動物No.	動物種	HR	SBP	MBP	DBP		動物No.	動物種	HR	SBP	MBP	DBP		動物No.	動物種	HR	SBP	MBP	DBP		動物No.	動物種	HR	SBP	MBP	DBP		動物No.
1	F344①	400	140	120	110		9	F344②	395	134	114	103		17	F344③	390	148	118	103		25	F344④	353	152	119	103		33	F344nu⑤	363	123	98	86		40	F344nu⑥	382	132	107	95		47	F344nu⑦	423	134	111	100		55
		385	141	104	86				402	137	117	107				385	148	112	95				378	151	118	102				364	124	95	81		34.3214		382	132	105	92				424	132	114	105
		387	140	107	91				398	138	119	110				379	146	112	95				357	152	119	103				360	128	99	85		34.5714		396	131	105	92				421	134	115	106
2		441	139	100	81		10		400	136	99	86		18		411	135	114	104		26		387	156	133	122		34		405	125	104	94		41		437	172	131	111		48		375	148	126	115		56
		437	134	99	82				401	139	113	99				417	139	118	108				382	156	130	117				385	125	103	92		35.0714		420	171	130	110				381	150	128	117
		441	133	105	91				400	136	114	102				403	139	116	105				393	158	137	127				391	125	94	79		35.3214		434	170	130	110				383	149	130	121
3		395	139	116	105		11		392	142	122	112		19		407	140	122	113		27		330	144	119	107		35		381	133	102	87		42		401	155	115	95		49		439	146	129	121		57
		408	138	118	108				360	143	111	95				402	142	122	112				348	144	118	105				390	131	104	91		35.8214		406	150	114	96				433	145	129	121
		408	140	119	109				384	142	114	100				397	142	122	112				336	146	111	94				388	135	108	95		36.0714		411	150	113	95				436	147	129	120
4		383	128	102	89		12		468	226	182	160		20		396	141	116	104		28		354	151	118	102		36		396	158	137	127		43		362	148	126	115		50		418	131	112	102		58
		382	130	104	91				474	225	182	161				400	140	119	109				343	151	120	102				399	157	136	125		36.5714		367	149	126	115				421	129	110	101
		385	128	102	89				474	217	181	163				403	139	119	109				349	149	117	101				393	161	139	128		36.8214		369	149	115	98				418	130	113	105
5		383	131	102	88		13		440	145	122	111		21		381	155	126	112		29		378	156	132	119		37		405	131	103	89		44		405	142	121	110		51		419	136	110	97		59
		397	129	106	95				437	148	122	109				376	158	121	103				389	157	137	127				414	131	102	88		37.3214		405	142	125	116				418	138	110	96
		398	129	104	92				421	145	121	109				376	158	126	110				368	158	133	122				409	132	104	90		37.5714		418	140	125	118				417	137	101	83
6		405	137	120	112		14		424	135	115	105		22		382	145	115	100		30		326	138	113	101		38		402	134	106	92		45		414	156	124	108		52		408	139	123	115		60
		407	135	119	111				428	137	115	104				374	143	118	106				324	137	106	94				401	133	105	91		35.8214		407	154	123	108				399	140	124	116
		412	134	113	103				430	134	112	100				383	144	121	110				321	136	108	100				400	130	110	100		36.0714		408	158	119	100				403	137	118	110
7		386	140	115	103		15		401	140	117	105		23		450	140	122	113		31		387	131	104	91		39		355	135	109	96		46		355	138	113	101		53		482	132	119	113		61
		391	136	108	94				406	143	122	112				444	141	117	104				387	133	100	84				362	136	109	95		36.5714		362	139	111	93				484	131	116	108
		389	137	116	106				412	145	118	105				458	140	121	111				390	134	111	100				359	133	107	94		36.8214		363	138	110	96				481	133	119	112
8		400	145	120	107		16		419	139	119	109		24		375	143	115	100		32		395	136	119	111																54		403	137	117	107		62
		407	142	122	112				383	139	108	107				379	143	120	109				396	136	117	108																		406	135	117	108
		423	148	127	116				393	135	110	98				378	145	123	112				396	137	114	103																		410	136	118	109
AVERAGE							AVERAGE							AVERAGE							AVERAGE							AVERAGE							AVERAGE							AVERAGE							AVERAGE
No		HR	SBP	MBP	DBP		No		HR	SBP	MBP	DBP		No		HR	SBP	MBP	DBP		No		HR	SBP	MBP	DBP		No		HR	SBP	MBP	DBP		No		HR	SBP	MBP	DBP		No		HR	SBP	MBP	DBP		No
1	F344① (Day-1)	439	124	106	97.3333		9	F344② (Day-1)	405	126	74.6667	95		17	F344③ (Day-1)	481.667	120	107	101		25	F344④ (Day-1)	455	118.333	98	88		33	F344nu⑤ （Day-1)	416.333	128.667	110	101		40	F344nu⑥ （Day-1)	418.667	123	103.667	94		47	F344nu⑦ (Day-1）	437.667	128.333	100	86		55
2		413.333	127.667	106	94.6667		10		408.667	126.667	106.667	100		18		397	122.333	99	87.6667		26		446.667	130.333	115	107.667		34		416.667	126.667	109.667	101.333		41		413.667	126.667	105.333	94.3333		48		428	128	108.333	98.3333		56
3		429.333	126	108	99.3333		11		417.667	121.333	106	98.6667		19		396.333	123.667	96.6667	83.3333		27		436	127.333	111	103		35		418	131.667	113.667	104.667		42		409.667	125	103	92		49		386	124.667	107.333	98.6667		57
4		426.667	130.667	111	101.333		12		431	120	102.667	94.3333		20		432.667	126.667	109	100		28		453	130	113.333	105.333		36		434.333	128	106	95		43		406.667	126	104.333	93.3333		50		445	122.333	99	87.3333		58
5		397.667	135.667	110.333	97.6667		13		430.667	121.667	104.333	95.6667		21		407.333	125.667	103.667	93		29		411	122	105.667	97.6667		37		418.333	125.333	108.667	100.667		44		414.333	129.333	102	88.6667		51		421.667	126	100	87		59
6		390	137.333	117.667	108		14		463	122.667	104.333	95		22		389.333	126.333	106.667	97.3333		30		375.333	120.667	105.333	98		38		385	120.333	102.667	94		45		444.333	125	106.667	96.6667		52		421.333	116.333	99	90.6667		60
7		421.667	125.667	106	96.3333		15		435.667	115.333	99	91		23		515.333	129	117	111		31		450.667	128.667	112	103.667		39		398	122	103.667	94		46		378.333	130	107	95.3333		53		456.667	125.667	99.3333	86.6667		61
8		421	123.667	99	87		16		425.667	113	95.6667	87.3333		24		402.667	129	112.333	104.333		32		448.667	128	108	98		33	F344nu⑤ （Day6)	362.333	125	97.3333	84		40	F344nu⑥ （Day13)	386.667	131.667	105.667	93		54		416	128.667	105.667	94.6667		62
1	F344① (Day6)	390.667	140.333	110.333	95.6667		9	F344② (Day13)	398.333	136.333	116.667	106.667		17	F344③ (Day26)	384.667	147.333	114	97.6667		25	F344④ (Day55)	362.667	151.667	118.667	102.667		34		393.667	125	100.333	88.3333		41		430.333	171	130.333	110.333		47	F344nu⑦ (Day26）	422.667	133.333	113.333	103.667		55
2		439.667	135.333	101.333	84.6667		10		400.333	137	108.667	95.6667		18		410.333	137.667	116	105.667		26		387.333	156.667	133.333	122		35		386.333	133	104.667	91		42		406	151.667	114	95.3333		48		379.667	149	128	117.667		56
3		403.667	139	117.667	107.333		11		378.667	142.333	115.667	102.333		19		402	141.333	122	112.333		27		338	144.667	116	102		36		396	158.667	137.333	126.667		43		366	148.667	122.333	109.333		49		436	146	129	120.667		57
4		383.333	128.667	102.667	89.6667		12							20		399.667	140	118	107.333		28		348.667	150.333	118.333	101.667		37		409.333	131.333	103	89		44		409.333	141.333	123.667	114.667		50		419	130	111.667	102.667		58
5		392.667	129.667	104	91.6667		13		432.667	146	121.667	109.667		21		377.667	157	124.333	108.333		29		378.333	157	134	122.667		38		401	132.333	107	94.3333		45		409.667	156	122	105.333		51		418	137	107	92		59
6		408	135.333	117.333	108.667		14		427.333	135.333	114	103		22		379.667	144	118	105.333		30		323.667	137	109	98.3333		39		358.667	134.667	108.333	95		46		360	138.333	111.333	96.6667		52		403.333	138.667	121.667	113.667		60
7		388.667	137.667	113	101		15		406.333	142.667	119	107.333		23		450.667	140.333	120	109.333		31		388	132.667	105	91.6667																53		482.333	132	118	111		61
8		410	145	123	111.667		16		398.333	137.667	112.333	104.667		24		377.333	143.667	119.333	107		32		395.667	136.333	116.667	107.333																54		406.333	136	117.333	108		62
(F344①)							(F344⑤)
		HR	SBP	MBP	DBP				HR	SBP	MBP	DBP
平均	F344①(Day-1)	417.333	128.833	108	97.7083		平均	F344⑤(Day-1)	412.381	126.095	107.762	98.6667
	F344①(Day6)	402.083	136.375	111.167	98.7917			F344⑤(Day6)	386.762	134.286	108.286	95.4762
標準偏差	F344①(Day-1)	16.3998	5.2342	5.35709	5.94802		標準偏差	F344⑤(Day-1)	16.0178	3.91916	3.8764	4.27309
	F344①(Day6)	17.9813	4.59756	3.98144	4.33638			F344⑤(Day6)	19.2851	11.4106	13.352	14.2541
標準誤差	F344①(Day-1)	5.79819	2.3408	2.39576	2.66004		標準誤差	F344⑤(Day-1)	6.05418	1.4813	1.46514	1.61507
	F344①(Day6)	6.35733	2.29878	1.99072	2.16819			F344⑤(Day6)	7.28909	4.31279	5.04657	5.38755
(F344②)							(F344⑥)
		HR	SBP	MBP	DBP				HR	SBP	MBP	DBP
平均	F344②(Day-1)	427.167	120.833	99.1667	94.625		平均	F344⑥(Day-1)	412.238	126.429	104.571	93.4762
	F344②(Day13)	406	139.619	115.429	104.19			F344⑥(Day13)	395.429	148.381	118.476	103.524
標準偏差	F344②(Day-1)	18.1633	4.74091	10.5635	4.01757		標準偏差	F344⑥(Day-1)	19.4296	2.49232	1.86304	2.58096
	F344②(Day13)	18.5432	4.02505	4.29347	4.5414			F344⑥(Day13)	25.5739	12.9778	8.4653	8.48933
標準誤差	F344②(Day-1)	6.42169	1.67616	3.73476	1.42043		標準誤差	F344⑥(Day-1)	7.34368	0.942007	0.704161	0.975513
	F344②(Day13)	6.55603	1.42307	1.51797	1.60563			F344⑥(Day13)	9.66604	4.90515	3.19958	3.20867
(F344③)							(F344⑦)
		HR	SBP	MBP	DBP				HR	SBP	MBP	DBP
平均	F344③(Day-1)	427.792	125.333	106.417	97.2083		平均	F344⑦(Day-1)	426.542	125	102.333	91.1667
	F344③(Day26)	397.75	143.917	118.958	106.625			F344⑦(Day26)	420.917	137.75	118.25	108.667
標準偏差	F344③(Day-1)	46.378	3.16228	6.67321	8.97958		標準偏差	F344⑦(Day-1)	21.3132	4.09413	4.03949	5.33333
	F344③(Day26)	24.7808	6.05727	3.26325	4.24802			F344⑦(Day26)	29.8524	6.67321	7.72082	9.21696
標準誤差	F344③(Day-1)	16.3971	1.11803	2.35934	3.17476		標準誤差	F344⑦(Day-1)	7.53535	1.44749	1.42817	1.88562
	F344③(Day26)	8.76133	2.14157	1.15373	1.5019			F344⑦(Day26)	10.5544	2.35934	2.72972	3.25869
(F344④)							(F344⑧)
		HR	SBP	MBP	DBP				HR	SBP	MBP	DBP
平均	F344④(Day-1)	434.542	125.667	108.542	100.167		平均	F344⑧(Day-1)	416.667	121.167	101.958	92.5833
	F344④(Day55)	365.292	145.792	118.875	106.042			F344⑧(Day55)	409	140.708	115.917	103.667
標準偏差	F344④(Day-1)	27.8459	4.6291	5.51171	6.17471		標準偏差	F344⑧(Day-1)	18.8326	6.2868	5.77471	6.41613
	F344④(Day55)	26.3357	9.55674	10.2909	10.9912			F344⑧(Day55)	45.8894	5.43194	7.98759	9.76875
標準誤差	F344④(Day-1)	9.84502	1.63663	1.94868	2.18309		標準誤差	F344⑧(Day-1)	6.65833	2.22272	2.04167	2.26844
	F344④(Day55)	9.31108	3.37882	3.63839	3.88599			F344⑧(Day55)	16.2244	1.92048	2.82404	3.45378
								n=	HR	SBP	MBP	DBP
								SD	8	8	8	8
								Wistar	8	8	8	8
								Lew/SsNSlc	8	8	8	8
								F344/NSlc	8	8	8	8
								Donryu	7	7	7	7
								LE	14	14	14	14
								BN	14	14	14	14
[truncated: 5 more columns]

## Sheet: 血圧測定結果 (2)
Day-1							Day-1							Day-1							Day-1							Day-1							Day-1							Day-1
動物No.	動物種	HR	SBP	MBP	DBP		動物No.	動物種	HR	SBP	MBP	DBP		動物No.	動物種	HR	SBP	MBP	DBP		動物No.	動物種	HR	SBP	MBP	DBP		動物No.	動物種	HR	SBP	MBP	DBP		動物No.	動物種	HR	SBP	MBP	DBP		動物No.	動物種	HR	SBP	MBP	DBP		動物No.
1	F344①	447	125	109	101		9	F344②	406	126	107	98		17	F344③	482	118	107	102		25	F344④	453	118	107	102		33	F344nu⑤	417	128	109	100		40	F344nu⑥	415	123	106	97		47	F344nu⑦	434	129	101	87		55
		432	124	101	90				402	126	10	90				499	120	109	104				457	120	91	76				418	129	111	102		34.3214		421	123	98	86				432	129	99	84
		438	123	108	101				407	126	107	97				464	122	105	97				455	117	96	86				414	129	110	101		34.5714		420	123	107	99				447	127	100	87
2		399	129	107	95		10		402	125	104	93		18		403	124	103	93		26		453	130	115	108		34		418	126	108	99		41		416	126	108	99		48		429	130	109	97		56
		421	128	107	96				407	129	112	104				393	124	97	84				440	132	116	108				417	129	112	104		35.0714		415	125	107	97				427	126	107	98
		420	126	104	93				417	126	104	103				395	119	97	86				447	129	114	107				415	125	109	101		35.3214		410	129	101	87				428	128	109	100
3		425	127	111	103		11		421	124	108	100		19		394	127	99	85		27		442	126	109	101		35		413	132	114	105		42		409	126	102	89		49		394	125	109	101		57
		431	128	105	94				414	121	106	99				397	123	97	84				431	127	111	103				418	130	112	103		35.8214		409	125	106	97				381	125	108	100
		432	123	108	101				418	119	104	97				398	121	94	81				435	129	113	105				423	133	115	106		36.0714		411	124	101	90				383	124	105	95
4		433	130	113	105		12		434	119	102	94		20		426	126	102	90		28		464	128	115	109		36		437	128	99	84		43		406	126	106	96		50		439	123	98	86		58
		425	132	110	99				430	119	101	92				426	127	112	105				451	133	114	105				434	127	108	99		36.5714		405	125	102	91				444	124	99	86
		422	130	110	100				429	122	105	97				446	127	113	105				444	129	111	102				432	129	111	102		36.8214		409	127	105	93				452	120	100	90
5		392	139	117	106		13		423	122	107	99		21		405	126	112	105		29		411	122	107	100		37		415	126	110	102		44		413	130	102	88		51		420	127	101	88		59
		401	138	111	98				432	120	100	90				407	125	104	94				411	120	104	96				419	127	110	102		37.3214		417	130	101	87				424	125	101	89
		400	130	103	89				437	123	106	98				410	126	95	80				411	124	106	97				421	123	106	98		37.5714		413	128	103	91				421	126	98	84
6		390	137	116	106		14		468	123	105	96		22		387	128	105	94		30		378	123	104	95		38		384	120	104	96		45		450	126	104	93		52		419	118	97	87		60
		390	138	118	108				458	121	103	94				387	125	108	100				378	120	107	101				384	121	103	94		35.8214		445	126	109	99				422	115	99	91
		390	137	119	110				463	124	105	95				394	126	107	98				370	119	105	98				387	120	101	92		36.0714		438	123	107	98				423	116	101	94
7		431	127	108	99		15		434	114	99	92		23		519	130	115	108		31		439	131	111	101		39		399	122	104	95		46		380	130	106	93		53		459	125	98	85		61
		421	123	107	99				432	115	99	91				515	129	117	110				461	128	113	106				397	121	103	93		36.5714		375	130	106	94				461	127	102	90
		413	127	103	91				441	117	99	90				512	128	119	115				452	127	112	104				398	123	104	94		36.8214		380	130	109	99				450	125	98	85
8		428	127	99	85		16		425	114	102	96		24		402	129	114	107		32		452	127	107	97																54		423	129	108	98		62
		417	121	100	90				431	113	90	79				402	130	112	103				450	129	117	111																		413	129	102	89
		418	123	98	86				421	112	95	87				404	128	111	103				444	128	100	86																		412	128	107	97
Day6																												day6
動物No.	動物種	HR	SBP	MBP	DBP		動物No.	動物種	HR	SBP	MBP	DBP		動物No.	動物種	HR	SBP	MBP	DBP		動物No.	動物種	HR	SBP	MBP	DBP		動物No.	動物種	HR	SBP	MBP	DBP		動物No.	動物種	HR	SBP	MBP	DBP		動物No.	動物種	HR	SBP	MBP	DBP		動物No.
1	F344①	400	140	120	110		9	F344②	395	134	114	103		17	F344③	390	148	118	103		25	F344④	353	152	119	103		33	F344nu⑤	363	123	98	86		40	F344nu⑥	382	132	107	95		47	F344nu⑦	423	134	111	100		55
		385	141	104	86				402	137	117	107				385	148	112	95				378	151	118	102				364	124	95	81		34.3214		382	132	105	92				424	132	114	105
		387	140	107	91				398	138	119	110				379	146	112	95				357	152	119	103				360	128	99	85		34.5714		396	131	105	92				421	134	115	106
2		441	139	100	81		10		400	136	99	86		18		411	135	114	104		26		387	156	133	122		34		405	125	104	94		41		437	172	131	111		48		375	148	126	115		56
		437	134	99	82				401	139	113	99				417	139	118	108				382	156	130	117				385	125	103	92		35.0714		420	171	130	110				381	150	128	117
		441	133	105	91				400	136	114	102				403	139	116	105				393	158	137	127				391	125	94	79		35.3214		434	170	130	110				383	149	130	121
3		395	139	116	105		11		392	142	122	112		19		407	140	122	113		27		330	144	119	107		35		381	133	102	87		42		401	155	115	95		49		439	146	129	121		57
		408	138	118	108				360	143	111	95				402	142	122	112				348	144	118	105				390	131	104	91		35.8214		406	150	114	96				433	145	129	121
		408	140	119	109				384	142	114	100				397	142	122	112				336	146	111	94				388	135	108	95		36.0714		411	150	113	95				436	147	129	120
4		383	128	102	89		12		468	226	182	160		20		396	141	116	104		28		354	151	118	102		36		396	158	137	127		43		362	148	126	115		50		418	131	112	102		58
		382	130	104	91				474	225	182	161				400	140	119	109				343	151	120	102				399	157	136	125		36.5714		367	149	126	115				421	129	110	101
		385	128	102	89				474	217	181	163				403	139	119	109				349	149	117	101				393	161	139	128		36.8214		369	149	115	98				418	130	113	105
5		383	131	102	88		13		440	145	122	111		21		381	155	126	112		29		378	156	132	119		37		405	131	103	89		44		405	142	121	110		51		419	136	110	97		59
		397	129	106	95				437	148	122	109				376	158	121	103				389	157	137	127				414	131	102	88		37.3214		405	142	125	116				418	138	110	96
		398	129	104	92				421	145	121	109				376	158	126	110				368	158	133	122				409	132	104	90		37.5714		418	140	125	118				417	137	101	83
6		405	137	120	112		14		424	135	115	105		22		382	145	115	100		30		326	138	113	101		38		402	134	106	92		45		414	156	124	108		52		408	139	123	115		60
		407	135	119	111				428	137	115	104				374	143	118	106				324	137	106	94				401	133	105	91		35.8214		407	154	123	108				399	140	124	116
		412	134	113	103				430	134	112	100				383	144	121	110				321	136	108	100				400	130	110	100		36.0714		408	158	119	100				403	137	118	110
7		386	140	115	103		15		401	140	117	105		23		450	140	122	113		31		387	131	104	91		39		355	135	109	96		46		355	138	113	101		53		482	132	119	113		61
		391	136	108	94				406	143	122	112				444	141	117	104				387	133	100	84				362	136	109	95		36.5714		362	139	111	93				484	131	116	108
		389	137	116	106				412	145	118	105				458	140	121	111				390	134	111	100				359	133	107	94		36.8214		363	138	110	96				481	133	119	112
8		400	145	120	107		16		419	139	119	109		24		375	143	115	100		32		395	136	119	111																54		403	137	117	107		62
		407	142	122	112				383	139	108	107				379	143	120	109				396	136	117	108																		406	135	117	108
		423	148	127	116				393	135	110	98				378	145	123	112				396	137	114	103																		410	136	118	109
AVERAGE							AVERAGE							AVERAGE							AVERAGE							AVERAGE							AVERAGE							AVERAGE							AVERAGE
No		HR	SBP	MBP	DBP		No		HR	SBP	MBP	DBP		No		HR	SBP	MBP	DBP		No		HR	SBP	MBP	DBP		No		HR	SBP	MBP	DBP		No		HR	SBP	MBP	DBP		No		HR	SBP	MBP	DBP		No
1	F344① (Day-1)	439	124	106	97.3333		9	F344② (Day-1)	405	126	74.6667	95		17	F344③ (Day-1)	481.667	120	107	101		25	F344④ (Day-1)	455	118.333	98	88		33	F344nu⑤ （Day-1)	416.333	128.667	110	101		40	F344nu⑥ （Day-1)	418.667	123	103.667	94		47	F344nu⑦ (Day-1）	437.667	128.333	100	86		55
2		413.333	127.667	106	94.6667		10		408.667	126.667	106.667	100		18		397	122.333	99	87.6667		26		446.667	130.333	115	107.667		34		416.667	126.667	109.667	101.333		41		413.667	126.667	105.333	94.3333		48		428	128	108.333	98.3333		56
3		429.333	126	108	99.3333		11		417.667	121.333	106	98.6667		19		396.333	123.667	96.6667	83.3333		27		436	127.333	111	103		35		418	131.667	113.667	104.667		42		409.667	125	103	92		49		386	124.667	107.333	98.6667		57
4		426.667	130.667	111	101.333		12		431	120	102.667	94.3333		20		432.667	126.667	109	100		28		453	130	113.333	105.333		36		434.333	128	106	95		43		406.667	126	104.333	93.3333		50		445	122.333	99	87.3333		58
5		397.667	135.667	110.333	97.6667		13		430.667	121.667	104.333	95.6667		21		407.333	125.667	103.667	93		29		411	122	105.667	97.6667		37		418.333	125.333	108.667	100.667		44		414.333	129.333	102	88.6667		51		421.667	126	100	87		59
6		390	137.333	117.667	108		14		463	122.667	104.333	95		22		389.333	126.333	106.667	97.3333		30		375.333	120.667	105.333	98		38		385	120.333	102.667	94		45		444.333	125	106.667	96.6667		52		421.333	116.333	99	90.6667		60
7		421.667	125.667	106	96.3333		15		435.667	115.333	99	91		23		515.333	129	117	111		31		450.667	128.667	112	103.667		39		398	122	103.667	94		46		378.333	130	107	95.3333		53		456.667	125.667	99.3333	86.6667		61
8		421	123.667	99	87		16		425.667	113	95.6667	87.3333		24		402.667	129	112.333	104.333		32		448.667	128	108	98		33	F344nu⑤ （Day6)	362.333	125	97.3333	84		40	F344nu⑥ （Day13)	386.667	131.667	105.667	93		54		416	128.667	105.667	94.6667		62
1	F344① (Day6)	390.667	140.333	110.333	95.6667		9	F344② (Day13)	398.333	136.333	116.667	106.667		17	F344③ (Day26)	384.667	147.333	114	97.6667		25	F344④ (Day55)	362.667	151.667	118.667	102.667		34		393.667	125	100.333	88.3333		41		430.333	171	130.333	110.333		47	F344nu⑦ (Day26）	422.667	133.333	113.333	103.667		55
2		439.667	135.333	101.333	84.6667		10		400.333	137	108.667	95.6667		18		410.333	137.667	116	105.667		26		387.333	156.667	133.333	122		35		386.333	133	104.667	91		42		406	151.667	114	95.3333		48		379.667	149	128	117.667		56
3		403.667	139	117.667	107.333		11		378.667	142.333	115.667	102.333		19		402	141.333	122	112.333		27		338	144.667	116	102		36		396	158.667	137.333	126.667		43		366	148.667	122.333	109.333		49		436	146	129	120.667		57
4		383.333	128.667	102.667	89.6667		12		472	222.667	181.667	161.333		20		399.667	140	118	107.333		28		348.667	150.333	118.333	101.667		37		409.333	131.333	103	89		44		409.333	141.333	123.667	114.667		50		419	130	111.667	102.667		58
5		392.667	129.667	104	91.6667		13		432.667	146	121.667	109.667		21		377.667	157	124.333	108.333		29		378.333	157	134	122.667		38		401	132.333	107	94.3333		45		409.667	156	122	105.333		51		418	137	107	92		59
6		408	135.333	117.333	108.667		14		427.333	135.333	114	103		22		379.667	144	118	105.333		30		323.667	137	109	98.3333		39		358.667	134.667	108.333	95		46		360	138.333	111.333	96.6667		52		403.333	138.667	121.667	113.667		60
7		388.667	137.667	113	101		15		406.333	142.667	119	107.333		23		450.667	140.333	120	109.333		31		388	132.667	105	91.6667																53		482.333	132	118	111		61
8		410	145	123	111.667		16		398.333	137.667	112.333	104.667		24		377.333	143.667	119.333	107		32		395.667	136.333	116.667	107.333																54		406.333	136	117.333	108		62
(F344)							(F344nu)
		HR	SBP	MBP	DBP				HR	SBP	MBP	DBP
平均	F344(Day-1)	426.708	125.167	105.531	97.4271		平均	F344nu(Day-1)	417.267	124.567	104.022	93.8333	0	0
	F344①(Day6)	402.083	136.375	111.167	98.7917			F344⑤(Day6)	386.762	134.286	108.286	95.4762	6	6
	F344②(Day13)	414.25	150	123.708	111.333			F344⑥(Day13)	395.429	148.381	118.476	103.524	13	13
	F344③(Day26)	397.75	143.917	118.958	106.625			F344⑦(Day26)	420.917	137.75	118.25	108.667	26	26
	F344④(Day55)	365.292	145.792	118.875	106.042			F344⑧(Day55)	409	140.708	115.917	103.667	55	55
標準偏差	F344(Day-1)	16.3998	5.2342	5.35709	5.94802		標準偏差	F344nu(Day-1)	16.0178	3.91916	3.8764	4.27309
	F344①(Day6)	17.9813	4.59756	3.98144	4.33638			F344⑤(Day6)	19.2851	11.4106	13.352	14.2541
	F344②(Day13)	28.9695	29.5973	23.7537	20.6359			F344⑥(Day13)	25.5739	12.9778	8.4653	8.48933
	F344③(Day26)	24.7808	6.05727	3.26325	4.24802			F344⑦(Day26)	29.8524	6.67321	7.72082	9.21696
	F344④(Day55)	26.3357	9.55674	10.2909	10.9912			F344⑧(Day55)	45.8894	5.43194	7.98759	9.76875
標準誤差	F344(Day-1)	5.79819	2.3408	2.39576	2.66004		標準誤差	F344nu(Day-1)	6.05418	1.4813	1.46514	1.61507
	F344①(Day6)	6.35733	2.29878	1.99072	2.16819			F344⑤(Day6)	7.28909	4.31279	5.04657	5.38755
	F344②(Day13)	10.2423	10.4642	8.39819	7.2959			F344⑥(Day13)	9.66604	4.90515	3.19958	3.20867
	F344③(Day26)	8.76133	2.14157	1.15373	1.5019			F344⑦(Day26)	10.5544	2.35934	2.72972	3.25869
	F344④(Day55)	9.31108	3.37882	3.63839	3.88599			F344⑧(Day55)	16.2244	1.92048	2.82404	3.45378
		HR	SBP	MBP	DBP		n=	HR	SBP	MBP	DBP
平均	F344(Day-1)	426.708	125.167	105.531	97.4271		SD	8	8	8	8
	F344nu(Day-1)	417.267	124.567	104.022	93.8333		Wistar	8	8	8	8
標準偏差	F344(Day-1)	28.8943	5.17161	7.94734	6.51507		Lew/SsNSlc	8	8	8	8
	F344nu(Day-1)	19.03	4.76349	4.60712	5.47915		F344/NSlc	8	8	8	8
標準誤差	F344(Day-1)	5.10784	0.91422	1.40491	1.15171		Donryu	7	7	7	7
	F344nu(Day-1)	3.47439	0.86969	0.841141	1.00035		LE	14	14	14	14
							BN	14	14	14	14
[truncated: 5 more columns]

## Sheet: 比較
SBP		day -1	day 6		day -1	day 13		day -1	day 26		day -1	day 55
Average	F344	128.833	136.375	F344	120.833	139.619	F344	125.333	143.917	F344	125.667	145.792
	F344nu	126.095	134.286	F344nu	126.429	148.381	F344nu	125	137.75	F344nu	121.167	140.708
SD	F344	5.2342	4.59756	F344	4.74091	4.02505	F344	3.16228	6.05727	F344	4.6291	9.55674
	F344nu	3.91916	11.4106	F344nu	2.49232	12.9778	F344nu	4.09413	6.67321	F344nu	6.2868	5.43194
SE	F344	2.3408	2.29878	F344	1.67616	1.42307	F344	1.11803	2.14157	F344	1.63663	3.37882
	F344nu	1.4813	4.31279	F344nu	0.942007	4.90515	F344nu	1.44749	2.35934	F344nu	2.22272	1.92048
MBP		day -1	day 6		day -1	day 13		day -1	day 26		day -1	day 55
Average	F344	108	111.167	F344	99.1667	115.429	F344	106.417	118.958	F344	108.542	118.875
	F344nu	107.762	108.286	F344nu	104.571	118.476	F344nu	102.333	118.25	F344nu	101.958	115.917
SD	F344			F344			F344			F344
	F344nu			F344nu			F344nu			F344nu
SE	F344	2.39576	1.99072	F344	3.73476	1.51797	F344	2.35934	1.15373	F344	1.94868	3.63839
	F344nu	1.46514	5.04657	F344nu	0.704161	3.19958	F344nu	1.42817	2.72972	F344nu	2.04167	2.82404
DBP		day -1	day 6		day -1	day 13		day -1	day 26		day -1	day 55
Average	F344	97.7083	98.7917	F344	94.625	104.19	F344	97.2083	106.625	F344	100.167	106.042
	F344nu	98.6667	95.4762	F344nu	93.4762	103.524	F344nu	91.1667	108.667	F344nu	92.5833	103.667
SD	F344			F344			F344			F344
	F344nu			F344nu			F344nu			F344nu
SE	F344	2.66004	2.16819	F344	1.42043	1.60563	F344	3.17476	1.5019	F344	2.18309	3.88599
	F344nu	1.61507	5.38755	F344nu	0.975513	3.20867	F344nu	1.88562	3.25869	F344nu	2.26844	3.45378
