# Supplementary material for: T cell function is dispensable for intracranial aneurysm formation and progression
Source: PLoS One. 2017 Apr 24;12(4):e0175421. doi: 10.1371/journal.pone.0175421 (PMC5402951; doi:10.1371/journal.pone.0175421)
Supplement: S4 Fig — (XLSX) [file pone.0175421.s004.xlsx]

## Sheet: aoki_2016-03-03 plate1
File Name	aoki_2016-03-03 plate1.pcrd
Created By User	lee
Notes
ID
Run Started	2016/03/03 16:32:15 UTC +09:00
Run Ended	2016/03/03 17:50:00 UTC +09:00
Sample Vol	20
Lid Temp	105
Protocol File Name	takara sybr.prcl
Plate Setup File Name	Du145.pltd
Base Serial Number	CT006097
Optical Head Serial Number	785BR8736
CFX Manager Version	2.1.1022.0523.
Well group	All Wells
Amplification step	3
Melt step	5
Well	Fluor	Target	Cq	Starting Quantity (SQ)
					A01	SYBR	Actin	20.76	152.087
					A02	SYBR	Actin	19.2421	438.272
					A03	SYBR	Actin	19.0363	505.908
					A04	SYBR	Actin	19.7333	311.17
					A05	SYBR	Actin	18.7825	603.828
					A06	SYBR	Actin	18.4597	756.23
					A07	SYBR	Actin	17.6518	1328.26
					A08	SYBR	Actin	18.4695	751.09
					A09	SYBR	Actin	17.7092	1276.17
					A10	SYBR	Actin	18.2542	872.742
					A11	SYBR	Actin	19.645	330.925
					A12	SYBR	Actin	20.9749	130.925
					B01	SYBR	Actin	19.807	295.58
					B02	SYBR	Actin	18.1684	926.529					1h
					B03	SYBR	Actin	17.8849	1129.01				COX2	veh	0.1	1	10		veh	0.1	1	10
					B04	SYBR	Actin	19.2034	450.249					0.0320977	0.579352	0.624357	1.64089		0.0580835	2.73399	3.34512	2.22302
					B05	SYBR	Actin	16.7362	2515.12					0.011019	0.592328	0.584145	0.824092		0.445759	3.59566	1.75642	2.34705
					B06	SYBR	Actin	16.6359	2697.32					0.0303119	0.445719	0.40876	1.14769		0.0512411	1.98736	2.11837	2.28713
					B07	SYBR	Actin	17.4243	1556.66					0.0194357	5.79308	0.614985	2.22139		0.106235	2.44236	2.05331	2.24434
					B08	SYBR	Actin	16.3483	3296.08				avg	0.0232161	1.85262	0.558062	1.45852		0.16533	2.68984	2.31831	2.27538
					B09	SYBR	Actin	16.4251	3124.35				STD	0.00987074	2.62781	0.101006	0.609467		0.188548	0.677541	0.702435	0.054709
					B10	SYBR	Actin	16.433	3107.2				SEM	0.00493537	1.3139	0.0505029	0.304733		0.094274	0.338771	0.351217	0.0273545
					B11	SYBR	Actin	16.8205	2371.41
					B12	SYBR	Actin	16.372	3242.03				adj-avg	0.99983	79.7855	24.0337	62.8129		7.12014	115.842	99.841	97.9924
					C01	SYBR	Actin	16.4531	3063.81				adj-SEM	0.212548	56.585	2.17497	13.1238		4.06003	14.5896	15.1256	1.17806
					C02	SYBR	Actin	16.4321	3109.04					0.99983	79.7855	24.0337	62.8129		0.999998	16.2695	14.0223	13.7627
					C03	SYBR	Actin	16.7329	2520.85					0.212548	56.585	2.17497	13.1238		0.570217	2.04906	2.12434	0.165454
					C04	SYBR	Actin	18.4275	773.395					1h
					C05	SYBR	Actin	16.4165	3143.04				IL6	veh	0.1	1	10		veh	0.1	1	10
					C06	SYBR	Actin	17.0458	2026.69					0.000461471	0.88671	0.409578	1.79793		0.0256638	1.80918	1.60721	2.02037
					C07	SYBR	Actin	18.2474	876.893					0.0127904	0.45152	0.493272	0.665675		0.0282119	1.64372	1.58593	2.07353
					C08	SYBR	Actin	16.5393	2885.21					0.0303175	0.402085	0.660508	0.596047		0.0283325	1.84903	2.18135	3.95676
D01	SYBR	Actin	18.088	1000	E01	SYBR	COX2	33.7019	4.88164	0.0320977				0.0151943	0.936306	1.44211	1.3763		0.010629	1.52266	3.43894	2.40666
D02	SYBR	Actin	21.3034	100	E02	SYBR	COX2	33.7163	4.8293	0.011019			avg	0.0146909	0.669155	0.751367	1.10899		0.0232093	1.70615	2.20336	2.61433
D03	SYBR	Actin	24.6928	10	E03	SYBR	COX2	32.1699	15.335	0.0303119			STD	0.0122547	0.281301	0.472163	0.579		0.00847668	0.151212	0.868667	0.911134
H01	SYBR	COX2	26.6319	1000	E04	SYBR	COX2	33.4152	6.0478	0.0194357			SEM	0.00612734	0.140651	0.236082	0.2895		0.00423834	0.0756059	0.434334	0.455567
H02	SYBR	COX2	29.5533	100	E05	SYBR	COX2	27.9842	349.829	0.579352
H03	SYBR	COX2	32.7956	10	E06	SYBR	COX2	27.6533	447.937	0.592328			adj-avg	1.00006	45.5518	51.1482	75.4926		1.57994	116.143	149.99	177.967
D01	SYBR	IL6	29.3829	1000	E07	SYBR	COX2	27.28	592.032	0.445719			adj-SEM	0.41711	9.57459	16.0709	19.7073		0.288519	5.14676	29.5666	31.012
D02	SYBR	IL6	32.1892	100	E08	SYBR	COX2	24.6103	4351.12	5.79308				1.00006	45.5518	51.1482	75.4926		0.999969	73.5091	94.9313	112.638
D03	SYBR	IL6	36.4073	10	E09	SYBR	COX2	26.8824	796.785	0.624357				0.41711	9.57459	16.0709	19.7073		0.182608	3.25747	18.7132	19.628
H01	SYBR	MCP1	19.9061	1000	E10	SYBR	COX2	27.4801	509.808	0.584145				1h
H02	SYBR	MCP1	22.855	100	E11	SYBR	COX2	29.2559	135.269	0.40876			MCP-1	veh	0.1	1	10		veh	0.1	1	10
H03	SYBR	MCP1	26.3169	10	E12	SYBR	COX2	29.9503	80.5168	0.614985				0.492184	1.08606	0.850498	1.67482		0.215628	1.09427	0.945893	1.05775
D01	SYBR	TNFalpha	21.3698	1000	F01	SYBR	COX2	27.5468	485.015	1.64089				0.331433	0.860903	0.715495	1.07836		0.208323	0.935925	0.936158	1.4033
D02	SYBR	TNFalpha	24.5868	100	F02	SYBR	COX2	26.9395	763.545	0.824092				0.312345	0.697704	1.03887	0.951045		0.200768	0.926313	1.29127	1.57796
D03	SYBR	TNFalpha	27.8201	10	F03	SYBR	COX2	26.2316	1295.75	1.14769				0.353985	1.12617	1.55553	1.0928		0.198761	0.802579	1.30192	1.11051
					F04	SYBR	COX2	26.5781	1000.18	2.22139			avg	0.372487	0.942709	1.0401	1.19926		0.20587	0.939773	1.11881	1.28738
					F05	SYBR	COX2	29.1529	146.087	0.0580835			STD	0.081593	0.20077	0.368326	0.323379		0.00769869	0.119567	0.205374	0.246232
					F06	SYBR	COX2	26.3317	1202.36	0.445759			SEM	0.0407965	0.100385	0.184163	0.161689		0.00384934	0.0597836	0.102687	0.123116
					F07	SYBR	COX2	29.9628	79.7649	0.0512411
					F08	SYBR	COX2	27.9829	350.159	0.106235			adj-avg	0.999992	2.53083	2.79229	3.21957		0.552686	2.52295	3.0036	3.45615
					F09	SYBR	COX2	23.7075	8541.94	2.73399			adj-SEM	0.109524	0.269498	0.49441	0.434077		0.0103341	0.160497	0.275678	0.330522
					F10	SYBR	COX2	23.3481	11172.5	3.59566				0.999992	2.53083	2.79229	3.21957		1	4.56489	5.43455	6.25337
					F11	SYBR	COX2	24.5034	4712.85	1.98736				0.109524	0.269498	0.49441	0.434077		0.0186979	0.290395	0.498796	0.598028
					F12	SYBR	COX2	23.8089	7918.2	2.44236				1h
					G01	SYBR	COX2	23.4636	10248.8	3.34512			TNF-α	veh	0.1	1	10		veh	0.1	1	10
					G02	SYBR	COX2	24.3063	5460.79	1.75642				0.00672708	1.13633	0.768705	1.56222		0.00546659	0.930107	1.00408	1.13944
					G03	SYBR	COX2	24.3362	5340.1	2.11837				0.00340719	0.865891	0.666891	1.04928		0.00395542	1.06116	1.04636	1.31331
					G04	SYBR	COX2	25.9594	1588.02	2.05331				0.0041416	0.709283	0.846863	0.839849		0.00470086	1.02892	1.60543	1.68962
					G05	SYBR	COX2	23.9764	6987.05	2.22302				0.0107436	0.982867	1.23327	1.10576		0.00521501	0.9896	1.7905	1.32094
					G06	SYBR	COX2	24.491	4756.74	2.34705			avg	0.00625487	0.923594	0.878933	1.13928		0.00483447	1.00245	1.36159	1.36583
					G07	SYBR	COX2	25.6469	2005.57	2.28713			STD	0.00331395	0.180767	0.247451	0.304281		0.000667076	0.0564084	0.396065	0.231567
					G08	SYBR	COX2	24.0782	6475.38	2.24434			SEM	0.00165698	0.0903836	0.123726	0.15214		0.000333538	0.0282042	0.198033	0.115783
					A01	SYBR	IL6	43.7364	0.0701837	0.000461471
					A02	SYBR	IL6	37.0548	5.60567	0.0127904			adj-avg	1.00078	147.775	140.629	182.284		0.773515	160.391	217.855	218.533
					A03	SYBR	IL6	35.5195	15.3378	0.0303175			adj-SEM	0.265116	14.4614	19.7961	24.3425		0.0533661	4.51267	31.6852	18.5253
					A04	SYBR	IL6	37.3146	4.72801	0.0151943				0.100078	14.7775	14.0629	18.2284		1.00093	207.546	281.903	282.781
					A05	SYBR	IL6	30.1005	535.42	0.88671				0.0265116	1.44614	1.97961	2.43425		0.0690555	5.83938	41.0006	23.9717
					A06	SYBR	IL6	30.7866	341.453	0.45152
					A07	SYBR	IL6	30.1043	534.075	0.402085
					A08	SYBR	IL6	29.6846	703.25	0.936306
					A09	SYBR	IL6	30.1372	522.691	0.409578
					A10	SYBR	IL6	30.4332	430.499	0.493272
					A11	SYBR	IL6	31.467	218.578	0.660508
					A12	SYBR	IL6	31.6904	188.808	1.44211
					B01	SYBR	IL6	30.1119	531.431	1.79793
					B02	SYBR	IL6	29.8848	616.767	0.665675
					B03	SYBR	IL6	29.7518	672.943	0.596047
					B04	SYBR	IL6	29.8776	619.675	1.3763
					B05	SYBR	IL6	33.3275	64.5476	0.0256638
					B06	SYBR	IL6	33.0765	76.0964	0.0282119
					B07	SYBR	IL6	33.9085	44.104	0.0283325
					B08	SYBR	IL6	34.2596	35.0339	0.010629
					B09	SYBR	IL6	26.5056	5652.5	1.80918
					B10	SYBR	IL6	26.6603	5107.38	1.64372
					B11	SYBR	IL6	26.893	4384.8	1.84903
					B12	SYBR	IL6	26.7122	4936.49	1.52266
					C01	SYBR	IL6	26.716	4924.21	1.60721
					C02	SYBR	IL6	26.714	4930.7	1.58593
					C03	SYBR	IL6	26.5477	5498.85	2.18135
					C04	SYBR	IL6	27.6556	2659.66	3.43894
					C05	SYBR	IL6	26.3281	6350.11	2.02037
					C06	SYBR	IL6	26.9578	4202.41	2.07353
					C07	SYBR	IL6	27.25	3469.66	3.95676
					C08	SYBR	IL6	26.1918	6943.73	2.40666
					E01	SYBR	MCP1	23.4292	74.8548	0.492184
					E02	SYBR	MCP1	22.5063	145.258	0.331433
					E03	SYBR	MCP1	22.3891	158.018	0.312345
					E04	SYBR	MCP1	22.8914	110.149	0.353985
					E05	SYBR	MCP1	20.4079	655.792	1.08606
					E06	SYBR	MCP1	20.418	651.041	0.860903
					E07	SYBR	MCP1	19.9265	926.736	0.697704
					E08	SYBR	MCP1	20.0536	845.855	1.12617
					E09	SYBR	MCP1	19.7065	1085.38	0.850498
					E10	SYBR	MCP1	20.4761	624.442	0.715495
					E11	SYBR	MCP1	21.307	343.789	1.03887
					E12	SYBR	MCP1	22.0358	203.658	1.55553
					F01	SYBR	MCP1	20.7994	495.045	1.67482
					F02	SYBR	MCP1	19.8218	999.135	1.07836
					F03	SYBR	MCP1	19.7215	1073.74	0.951045
					F04	SYBR	MCP1	20.8079	492.033	1.0928
					F05	SYBR	MCP1	20.6724	542.332	0.215628
					F06	SYBR	MCP1	20.623	561.913	0.208323
					F07	SYBR	MCP1	21.4397	312.526	0.200768
					F08	SYBR	MCP1	20.4093	655.134	0.198761
					F09	SYBR	MCP1	18.1092	3418.9	1.09427
					F10	SYBR	MCP1	18.3345	2908.11	0.935925
					F11	SYBR	MCP1	18.7251	2196.67	0.926313
					F12	SYBR	MCP1	18.4893	2601.98	0.802579
					G01	SYBR	MCP1	18.3393	2898.04	0.945893
					G02	SYBR	MCP1	18.3333	2910.55	0.936158
					G03	SYBR	MCP1	18.1776	3255.1	1.29127
					G04	SYBR	MCP1	19.811	1006.9	1.30192
					G05	SYBR	MCP1	18.1482	3324.55	1.05775
					G06	SYBR	MCP1	18.3655	2844.06	1.4033
					G07	SYBR	MCP1	19.3685	1383.71	1.57796
					G08	SYBR	MCP1	18.1996	3204.05	1.11051
					A01	SYBR	TNFalpha	31.0106	1.0231	0.00672708
					A02	SYBR	TNFalpha	30.4809	1.49328	0.00340719
					A03	SYBR	TNFalpha	30.0065	2.09527	0.0041416
					A04	SYBR	TNFalpha	29.3521	3.34308	0.0107436
					A05	SYBR	TNFalpha	21.8946	686.15	1.13633
					A06	SYBR	TNFalpha	21.9601	654.813	0.865891
					A07	SYBR	TNFalpha	21.4506	942.115	0.709283
					A08	SYBR	TNFalpha	21.7922	738.221	0.982867
					A09	SYBR	TNFalpha	21.3939	980.998	0.768705
					A10	SYBR	TNFalpha	22.1252	582.024	0.666891
					A11	SYBR	TNFalpha	23.1488	280.248	0.846863
					A12	SYBR	TNFalpha	23.9211	161.466	1.23327
					B01	SYBR	TNFalpha	22.4494	461.761	1.56222
					B02	SYBR	TNFalpha	21.4066	972.192	1.04928
					B03	SYBR	TNFalpha	21.4416	948.197	0.839849
					B04	SYBR	TNFalpha	22.3439	497.866	1.10576
					B05	SYBR	TNFalpha	27.3714	13.7492	0.00546659
					B06	SYBR	TNFalpha	27.7267	10.669	0.00395542
					B07	SYBR	TNFalpha	28.2548	7.31763	0.00470086
					B08	SYBR	TNFalpha	27.0587	17.1891	0.00521501
					B09	SYBR	TNFalpha	19.8729	2905.98	0.930107
					B10	SYBR	TNFalpha	19.6959	3297.23	1.06116
					B11	SYBR	TNFalpha	20.1177	2439.99	1.02892
					B12	SYBR	TNFalpha	19.7342	3208.31	0.9896
					C01	SYBR	TNFalpha	19.7931	3076.32	1.00408
					C02	SYBR	TNFalpha	19.7148	3253.17	1.04636
					C03	SYBR	TNFalpha	19.4089	4047.05	1.60543
					C04	SYBR	TNFalpha	20.9111	1384.76	1.7905
					C05	SYBR	TNFalpha	19.5802	3581.3	1.13944
					C06	SYBR	TNFalpha	19.9959	2661.68	1.31331
					C07	SYBR	TNFalpha	20.8164	1481.62	1.68962
					C08	SYBR	TNFalpha	19.493	3811.2	1.32094

## Sheet: Sheet1
IL-6		veh	0.1	1	10		IL-6(SEM)		veh	0.1	1	10
F344/Jcl	1h	1.00006	45.5518	51.1482	75.4926		F344/Jcl	1h	0.41711	9.57459	16.0709	19.7073
	6h	0.0474538	22.5938	18.8219	71.8458			6h	0.0205851	3.64289	13.0539	6.20783
F344/NJcl-rnu/rnu	1h	1.57994	116.143	149.99	177.967		F344/NJcl-rnu/rnu	1h	0.288519	5.14676	29.5666	31.012
	6h	0.085183	67.3967	123.01	293.978			6h	0.0255918	10.9931	24.7348	36.9636
MCP-1		veh	0.1	1	10		IL-6(SEM)		veh	0.1	1	10
F344/Jcl	1h	0.999992	2.53083	2.79229	3.21957		F344/Jcl	1h	0.109524	0.269498	0.49441	0.434077
	6h	0.221862	2.08754	2.70314	2.86762			6h	0.0257839	0.0943181	0.262308	0.177796
F344/NJcl-rnu/rnu	1h	0.552686	2.52295	3.0036	3.45615		F344/NJcl-rnu/rnu	1h	0.0103341	0.160497	0.275678	0.330522
	6h	0.189426	2.27745	3.04589	3.71292			6h	0.0126867	0.146274	0.532499	0.303169
TNF-α		veh	0.1	1	10		IL-6(SEM)		veh	0.1	1	10
F344/Jcl	1h	1.00078	147.775	140.629	182.284		F344/Jcl	1h	0.265116	14.4614	19.7961	24.3425
	6h	3.4172	85.6586	115.877	161.598			6h	0.348835	4.84634	7.27169	20.0697
F344/NJcl-rnu/rnu	1h	0.773515	160.391	217.855	218.533		F344/NJcl-rnu/rnu	1h	0.0533661	4.51267	31.6852	18.5253
	6h	4.10562	77.8288	99.7988	170.418			6h	0.27226	8.4793	7.15493	12.1775
COX-2		veh	0.1	1	10		IL-6(SEM)		veh	0.1	1	10
F344/Jcl	1h	0.99983	79.7855	24.0337	62.8129		F344/Jcl	1h	0.212548	56.585	2.17497	13.1238
	6h	0.39975	18.8836	26.9874	47.3665			6h	0.311423	1.78387	2.6353	3.38041
F344/NJcl-rnu/rnu	1h	7.12014	115.842	99.841	97.9924		F344/NJcl-rnu/rnu	1h	4.06003	14.5896	15.1256	1.17806
	6h	0.745199	21.6014	36.1218	48.9654			6h	0.383568	1.335	1.47324	2.65577

## Sheet: aoki_2016-03-04 6h 論文用
File Name	aoki_2016-03-04 plate1.pcrd				A01	SYBR	Actin	18.4535	936.078
Created By User	aoki				A02	SYBR	Actin	18.9241	687.976
Notes					A03	SYBR	Actin	19.0751	623.24
ID					A04	SYBR	Actin	20.0655	325.975
Run Started	2016/03/04 10:34:23 UTC +09:00				B01	SYBR	Actin	21.7387	109.054
Run Ended	2016/03/04 11:52:45 UTC +09:00				B02	SYBR	Actin	19.1715	585.14
Sample Vol	20				B03	SYBR	Actin	19.5827	447.088				6h
Lid Temp	105				B04	SYBR	Actin	19.1962	575.742			IL-6	veh	0.1	1	10		veh	0.1	1	10
Protocol File Name	takara sybr.prcl				C01	SYBR	Actin	18.5225	894.786				0.000314168	0.376934	0.292723	0.792334		0.00224767	0.910458	1.69955	2.83619
Plate Setup File Name	Du145.pltd				C02	SYBR	Actin	19.9353	354.963				9.72497e-05	0.375361	0.81325	1.11993		0.000601903	1.42203	1.6717	5.05424
Base Serial Number	CT006097				C03	SYBR	Actin	20.684	217.472				0.0014208	0.402841	0	1.0968		0.0014106	0.984057	2.80162	5.20214
Optical Head Serial Number	785BR8736				C04	SYBR	Actin	19.4887	475.448				0.000956163	0.172478	0	1.2126		0.000745183	0.643687	1.05521	4.18159
CFX Manager Version	2.1.1022.0523.				D01	SYBR	Actin	18.5036	905.905			avg	0.000697096	0.331903	0.276493	1.05542		0.00125134	0.990057	1.80702	4.31854
					D02	SYBR	Actin	18.6891	802.354			SEM	0.000302395	0.053514	0.191761	0.091193		0.000375943	0.161489	0.363354	0.542995
Well group	All Wells				D03	SYBR	Actin	18.1608	1133.72
Amplification step	3				D04	SYBR	Actin	19.0458	635.311			adj-avg	0.999994	476.12	396.634	1514.01		1.79506	1420.25	2592.2	6195.01
Melt step	5				E01	SYBR	Actin	17.4735	1777.64			adj-SEM	0.43379	76.7666	275.084	130.818		0.539296	231.658	521.236	778.934
					E02	SYBR	Actin	18.4794	920.362
					E03	SYBR	Actin	19.5733	449.829			adjadj-avg	0.999994	476.12	396.634	1514.01		1.00003	791.223	1444.11	3451.24
Well	Fluor	Target	Cq	Starting Quantity (SQ)	E04	SYBR	Actin	17.7738	1460.47			adjadj-SEM	0.43379	76.7666	275.084	130.818		0.300442	129.057	290.381	433.945
D10	SYBR	Actin	18.3746	1000	F01	SYBR	Actin	17.845	1394.02
D11	SYBR	Actin	21.8271	100	F02	SYBR	Actin	18.9573	673.167
D12	SYBR	Actin	25.4117	10	F03	SYBR	Actin	19.861	372.651				6h
H10	SYBR	IL-6	23.6099	1000	F04	SYBR	Actin	17.3945	1871.9			MCP-1	veh	0.1	1	10		veh	0.1	1	10
H11	SYBR	IL-6	26.9257	100	G01	SYBR	Actin	18.4321	949.316				0.0641093	0.875211	0.725664	0.993427		0.0737693	0.894032	1.06338	1.12159
H12	SYBR	IL-6	30.511	10	G02	SYBR	Actin	18.3566	997.36				0.0686479	0.707599	1.10839	1.10934		0.0607292	0.939413	0.866738	1.43716
D10	SYBR	MCP-1	18.4542	1000	G03	SYBR	Actin	21.78	106.144				0.0945051	0.764482	1.16391	0.935292		0.0822099	0.869048	1.71508	1.31309
D11	SYBR	MCP-1	22.0147	100	G04	SYBR	Actin	17.8662	1374.74				0.103303	0.763058	1.02962	1.23459		0.0655283	0.690817	0.893063	1.66026
D12	SYBR	MCP-1	25.4342	10	H01	SYBR	Actin	17.9049	1340.43			avg	0.0826413	0.777587	1.00689	1.06816		0.0705592	0.848327	1.13456	1.38302
H10	SYBR	TNFalpha	20.9535	1000	H02	SYBR	Actin	19.4868	476.044			SEM	0.00960425	0.0351325	0.0977072	0.0662271		0.00472566	0.0544856	0.198351	0.112928
H11	SYBR	TNFalpha	24.216	100	H03	SYBR	Actin	18.7756	758.177
H12	SYBR	TNFalpha	27.9869	10	H04	SYBR	Actin	19.0455	635.417			adj-avg	1	9.40919	12.1839	12.9253		0.853801	10.2652	13.7288	16.7353
D10	SYBR	COX-2	21.5816	1000	A05	SYBR	IL-6	35.7506	0.294086	0.000314168		adj-SEM	0.116216	0.425121	1.1823	0.80138		0.0571828	0.659302	2.40014	1.36648
D11	SYBR	COX-2	24.5055	100	A06	SYBR	IL-6	37.9693	0.0669055	9.72497e-05
D12	SYBR	COX-2	28.4268	10	A07	SYBR	IL-6	34.0988	0.885501	0.0014208		adjadj-avg	1	9.40919	12.1839	12.9253		1	12.0229	16.0796	19.6009
					A08	SYBR	IL-6	35.6635	0.311685	0.000956163		adjadj-SEM	0.116216	0.425121	1.1823	0.80138		0.0669744	0.772197	2.81112	1.60046
					B05	SYBR	IL-6	28.3478	41.106	0.376934
					B06	SYBR	IL-6	25.8365	219.639	0.375361
					B07	SYBR	IL-6	26.1338	180.105	0.402841			6h
					B08	SYBR	IL-6	27.026	99.3026	0.172478		TNF-α	veh	0.1	1	10		veh	0.1	1	10
					C05	SYBR	IL-6	25.5726	261.925	0.292723			0.0158531	0.623207	0.593549	0.896411		0.0227619	0.565277	0.66712	0.99034
					C06	SYBR	IL-6	25.4269	288.674	0.81325			0.0210029	0.503571	0.745067	1.10716		0.0281393	0.473952	0.575863	0.954317
					C07	SYBR	IL-6			0			0.0264609	0.526212	0.804065	0.729806		0.0226985	0.565334	0.725523	1.02669
					C08	SYBR	IL-6			0			0.0221132	0.488475	0.754247	1.30658		0.0290409	0.341157	0.526463	1.2891
					D05	SYBR	IL-6	24.0619	717.779	0.792334		avg	0.0213575	0.535366	0.724232	1.00999		0.0256601	0.48643	0.623742	1.06511
					D06	SYBR	IL-6	23.7253	898.577	1.11993		SEM	0.00218022	0.0302896	0.0454481	0.125436		0.00170163	0.0529956	0.0447183	0.0761091
					D07	SYBR	IL-6	23.2385	1243.46	1.0968
					D08	SYBR	IL-6	23.9559	770.38	1.2126		adj-avg	0.999999	25.0669	33.91	47.2897		1.20146	22.7756	29.2048	49.8706
					E05	SYBR	IL-6	31.8408	3.99555	0.00224767		adj-SEM	0.102082	1.41822	2.12797	5.87315		0.0796735	2.48136	2.0938	3.56358
					E06	SYBR	IL-6	34.8017	0.553969	0.000601903
					E07	SYBR	IL-6	34.5982	0.634528	0.0014106		adjadj-avg	0.999999	25.0669	33.91	47.2897		1	18.9567	24.3079	41.5085
					E08	SYBR	IL-6	33.7898	1.08831	0.000745183		adjadj-SEM	0.102082	1.41822	2.12797	5.87315		0.0663141	2.06529	1.74272	2.96605
					F05	SYBR	IL-6	23.2078	1269.2	0.910458
					F06	SYBR	IL-6	23.6305	957.262	1.42203
					F07	SYBR	IL-6	25.0683	366.709	0.984057			6h
					F08	SYBR	IL-6	23.2857	1204.92	0.643687		COX-2	veh	0.1	1	10		veh	0.1	1	10
					G05	SYBR	IL-6	22.8482	1613.41	1.69955			0.0309372	0.316713	0.786468	1.10894		0.0174718	0.504153	0.855232	1.27437
					G06	SYBR	IL-6	22.799	1667.29	1.6717			0.00169121	0.479541	0.536122	1.04527		0.0036437	0.571372	0.92629	1.04212
					G07	SYBR	IL-6	25.3824	297.376	2.80162			0.00325794	0.499071	0.525687	0.935727		0.0424105	0.420482	0.768069	1.20751
					G08	SYBR	IL-6	23.0075	1450.65	1.05521			0.00124242	0.458588	0.658308	1.30946		0.00568807	0.510332	0.805402	1.0239
					H05	SYBR	IL-6	21.5638	3801.72	2.83619		avg	0.00928219	0.438478	0.626647	1.09985		0.0173035	0.501585	0.838748	1.13698
					H06	SYBR	IL-6	22.2493	2406.04	5.05424		SEM	0.00723125	0.0414213	0.0611916	0.0784931		0.00890645	0.0309987	0.0342087	0.0616669
					H07	SYBR	IL-6	21.5087	3944.14	5.20214
					H08	SYBR	IL-6	22.1006	2657.06	4.18159		adj-avg	0.999999	47.2386	67.5106	118.49		1.86416	54.0373	90.3609	122.49
					A01	SYBR	MCP-1	22.7416	60.0113	0.0641093		adj-SEM	0.779045	4.46245	6.59236	8.4563		0.959519	3.33958	3.68541	6.64357
					A02	SYBR	MCP-1	23.1047	47.2281	0.0686479
					A03	SYBR	MCP-1	22.77	58.8994	0.0945051		adjadj-avg	0.999999	47.2386	67.5106	118.49		1	28.9875	48.4727	65.7079
					A04	SYBR	MCP-1	23.6174	33.6741	0.103303		adjadj-SEM	0.779045	4.46245	6.59236	8.4563		0.514719	1.79147	1.97698	3.56384
					B01	SYBR	MCP-1	22.0383	95.445	0.875211
					B02	SYBR	MCP-1	19.8142	414.044	0.707599
					B03	SYBR	MCP-1	20.1049	341.791	0.764482
					B04	SYBR	MCP-1	19.7244	439.324	0.763058
					C01	SYBR	MCP-1	19.1322	649.314	0.725664
					C02	SYBR	MCP-1	19.8916	393.437	1.10839
					C03	SYBR	MCP-1	20.5601	253.118	1.16391
					C04	SYBR	MCP-1	19.5604	489.529	1.02962
					D01	SYBR	MCP-1	18.6375	899.95	0.993427
					D02	SYBR	MCP-1	18.6542	890.08	1.10934
					D03	SYBR	MCP-1	18.3888	1060.36	0.935292
					D04	SYBR	MCP-1	18.8458	784.346	1.23459
					E01	SYBR	MCP-1	21.5568	131.135	0.0737693
					E02	SYBR	MCP-1	22.8494	55.8929	0.0607292
					E03	SYBR	MCP-1	23.4755	36.9804	0.0822099
					E04	SYBR	MCP-1	22.0343	95.7019	0.0655283
					F01	SYBR	MCP-1	18.1439	1246.3	0.894032
					F02	SYBR	MCP-1	19.1723	632.382	0.939413
					F03	SYBR	MCP-1	20.1866	323.851	0.869048
					F04	SYBR	MCP-1	18.088	1293.14	0.690817
					G01	SYBR	MCP-1	18.4634	1009.48	1.06338
					G02	SYBR	MCP-1	18.6985	864.45	0.866738
					G03	SYBR	MCP-1	21.0597	182.045	1.71508
					G04	SYBR	MCP-1	18.1667	1227.73	0.893063
					H01	SYBR	MCP-1	17.8597	1503.41	1.12159
					H02	SYBR	MCP-1	19.053	684.149	1.43716
					H03	SYBR	MCP-1	18.4844	995.553	1.31309
					H04	SYBR	MCP-1	18.3966	1054.96	1.66026
					A05	SYBR	TNFalpha	27.2993	14.8397	0.0158531
					A06	SYBR	TNFalpha	27.34	14.4495	0.0210029
					A07	SYBR	TNFalpha	27.1382	16.4915	0.0264609
					A08	SYBR	TNFalpha	28.4022	7.20833	0.0221132
					B05	SYBR	TNFalpha	24.9753	67.963	0.623207
					B06	SYBR	TNFalpha	22.735	294.659	0.503571
					B07	SYBR	TNFalpha	23.0788	235.263	0.526212
					B08	SYBR	TNFalpha	22.8062	281.235	0.488475
					C05	SYBR	TNFalpha	21.8352	531.099	0.593549
					C06	SYBR	TNFalpha	22.9001	264.471	0.745067
					C07	SYBR	TNFalpha	23.532	174.862	0.804065
					C08	SYBR	TNFalpha	22.435	358.606	0.754247
					D05	SYBR	TNFalpha	21.1867	812.063	0.896411
					D06	SYBR	TNFalpha	21.0496	888.338	1.10716
					D07	SYBR	TNFalpha	21.1581	827.393	0.729806
					D08	SYBR	TNFalpha	21.1532	830.082	1.30658
					E05	SYBR	TNFalpha	25.7674	40.4626	0.0227619
					E06	SYBR	TNFalpha	26.4488	25.8983	0.0281393
					E07	SYBR	TNFalpha	27.8704	10.2104	0.0226985
					E08	SYBR	TNFalpha	25.6954	42.4132	0.0290409
					F05	SYBR	TNFalpha	21.2326	788.009	0.565277
					F06	SYBR	TNFalpha	22.6135	319.049	0.473952
					F07	SYBR	TNFalpha	23.2474	210.672	0.565334
					F08	SYBR	TNFalpha	21.5537	638.614	0.341157
					G05	SYBR	TNFalpha	21.5664	633.308	0.66712
					G06	SYBR	TNFalpha	21.7157	574.343	0.575863
					G07	SYBR	TNFalpha	24.7845	77.01	0.725523
					G08	SYBR	TNFalpha	21.3625	723.751	0.526463
					H05	SYBR	TNFalpha	20.4361	1327.48	0.99034
					H06	SYBR	TNFalpha	22.0738	454.297	0.954317
					H07	SYBR	TNFalpha	21.2513	778.416	1.02669
					H08	SYBR	TNFalpha	21.1735	819.114	1.2891
					A01	SYBR	COX-2	26.68	28.9596	0.0309372
					A02	SYBR	COX-2	31.458	1.16351	0.00169121
					A03	SYBR	COX-2	30.6303	2.03048	0.00325794
					A04	SYBR	COX-2	33.0266	0.404998	0.00124242
					B01	SYBR	COX-2	26.4181	34.5387	0.316713
					B02	SYBR	COX-2	23.3044	280.598	0.479541
					B03	SYBR	COX-2	23.645	223.129	0.499071
					B04	SYBR	COX-2	23.3948	264.028	0.458588
					C01	SYBR	COX-2	21.9377	703.721	0.786468
					C02	SYBR	COX-2	23.8815	190.304	0.536122
					C03	SYBR	COX-2	24.639	114.322	0.525687
					C04	SYBR	COX-2	23.142	312.992	0.658308
					D01	SYBR	COX-2	21.4086	1004.6	1.10894
					D02	SYBR	COX-2	21.6769	838.677	1.04527
					D03	SYBR	COX-2	21.3276	1060.85	0.935727
					D04	SYBR	COX-2	21.6889	831.913	1.30946
					E01	SYBR	COX-2	26.576	31.0586	0.0174718
					E02	SYBR	COX-2	29.8845	3.35353	0.0036437
					E03	SYBR	COX-2	27.3004	19.0775	0.0424105
					E04	SYBR	COX-2	28.5362	8.30723	0.00568807
					F01	SYBR	COX-2	21.9396	702.801	0.504153
					F02	SYBR	COX-2	22.8356	384.629	0.571372
					F03	SYBR	COX-2	24.1704	156.693	0.420482
					F04	SYBR	COX-2	21.4834	955.292	0.510332
					G01	SYBR	COX-2	21.7252	811.885	0.855232
					G02	SYBR	COX-2	21.5331	923.845	0.92629
					G03	SYBR	COX-2	25.1416	81.526	0.768069
					G04	SYBR	COX-2	21.264	1107.22	0.805402
					H01	SYBR	COX-2	20.6195	1708.2	1.27437
					H02	SYBR	COX-2	22.4573	496.096	1.04212
					H03	SYBR	COX-2	21.5466	915.504	1.20751
					H04	SYBR	COX-2	22.0543	650.606	1.0239

## Sheet: aoki_2016-03-04 6h revise用
File Name	aoki_2016-03-04 plate1.pcrd				A01	SYBR	Actin	18.4535	936.078
Created By User	aoki				A02	SYBR	Actin	18.9241	687.976
Notes					A03	SYBR	Actin	19.0751	623.24
ID					A04	SYBR	Actin	20.0655	325.975
Run Started	2016/03/04 10:34:23 UTC +09:00				B01	SYBR	Actin	21.7387	109.054
Run Ended	2016/03/04 11:52:45 UTC +09:00				B02	SYBR	Actin	19.1715	585.14
Sample Vol	20				B03	SYBR	Actin	19.5827	447.088				6h
Lid Temp	105				B04	SYBR	Actin	19.1962	575.742			IL-6	veh	0.1	1	10		veh	0.1	1	10
Protocol File Name	takara sybr.prcl				C01	SYBR	Actin	18.5225	894.786				0.000314168	0.376934	0.292723	0.792334		0.00224767	0.910458	1.69955	2.83619
Plate Setup File Name	Du145.pltd				C02	SYBR	Actin	19.9353	354.963				9.72497e-05	0.375361	0.81325	1.11993		0.000601903	1.42203	1.6717	5.05424
Base Serial Number	CT006097				C03	SYBR	Actin	20.684	217.472				0.0014208	0.402841	0	1.0968		0.0014106	0.984057	2.80162	5.20214
Optical Head Serial Number	785BR8736				C04	SYBR	Actin	19.4887	475.448				0.000956163	0.172478	0	1.2126		0.000745183	0.643687	1.05521	4.18159
CFX Manager Version	2.1.1022.0523.				D01	SYBR	Actin	18.5036	905.905			avg	0.000697096	0.331903	0.276493	1.05542		0.00125134	0.990057	1.80702	4.31854
					D02	SYBR	Actin	18.6891	802.354			SEM	0.000302395	0.053514	0.191761	0.091193		0.000375943	0.161489	0.363354	0.542995
Well group	All Wells				D03	SYBR	Actin	18.1608	1133.72
Amplification step	3				D04	SYBR	Actin	19.0458	635.311			adj-avg	0.999994	476.12	396.634	1514.01		1.79506	1420.25	2592.2	6195.01
Melt step	5				E01	SYBR	Actin	17.4735	1777.64			adj-SEM	0.43379	76.7666	275.084	130.818		0.539296	231.658	521.236	778.934
					E02	SYBR	Actin	18.4794	920.362
					E03	SYBR	Actin	19.5733	449.829			adjadj-avg	0.999994	476.12	396.634	1514.01		1.00003	791.223	1444.11	3451.24
Well	Fluor	Target	Cq	Starting Quantity (SQ)	E04	SYBR	Actin	17.7738	1460.47			adjadj-SEM	0.43379	76.7666	275.084	130.818		0.300442	129.057	290.381	433.945
D10	SYBR	Actin	18.3746	1000	F01	SYBR	Actin	17.845	1394.02
D11	SYBR	Actin	21.8271	100	F02	SYBR	Actin	18.9573	673.167
D12	SYBR	Actin	25.4117	10	F03	SYBR	Actin	19.861	372.651				6h											6h
H10	SYBR	IL-6	23.6099	1000	F04	SYBR	Actin	17.3945	1871.9			MCP-1	veh	0.1	1	10		veh	0.1	1	10		MCP-1	veh	0.1	1	10		veh	0.1	1	10							CCL2		veh	0.1	1	10		veh	0.1	1	10
H11	SYBR	IL-6	26.9257	100	G01	SYBR	Actin	18.4321	949.316				0.0641093	0.875211	0.725664	0.993427		0.0737693	0.894032	1.06338	1.12159			0.775753	10.5905	8.78089	12.0209		0.892644	10.8182	12.8674	13.5718							件数		4	4	4	4		4	4	4	4
H12	SYBR	IL-6	30.511	10	G02	SYBR	Actin	18.3566	997.36				0.0686479	0.707599	1.10839	1.10934		0.0607292	0.939413	0.866738	1.43716			0.830673	8.5623	13.412	13.4235		0.734853	11.3674	10.488	17.3903							平均値		1	9.40919	12.1839	12.9253		0.853801	10.2652	13.7288	16.7353
D10	SYBR	MCP-1	18.4542	1000	G03	SYBR	Actin	21.78	106.144				0.0945051	0.764482	1.16391	0.935292		0.0822099	0.869048	1.71508	1.31309			1.14356	9.2506	14.0838	11.3175		0.99478	10.5159	20.7533	15.889							標準偏差		0.201292	0.736331	2.04781	1.38803		0.0990436	1.14195	4.15716	2.36681
D11	SYBR	MCP-1	22.0147	100	G04	SYBR	Actin	17.8662	1374.74				0.103303	0.763058	1.02962	1.23459		0.0655283	0.690817	0.893063	1.66026			1.25001	9.23337	12.4589	14.9391		0.792925	8.35923	10.8065	20.09							最大値		1.25001	10.5905	14.0838	14.9391		0.99478	11.3674	20.7533	20.09
D12	SYBR	MCP-1	25.4342	10	H01	SYBR	Actin	17.9049	1340.43			avg	0.0826413	0.777587	1.00689	1.06816		0.0705592	0.848327	1.13456	1.38302																		上内境界点		1.25001	10.5905	14.0838	14.9391		0.99478	11.3674	20.7533	20.09
H10	SYBR	TNFalpha	20.9535	1000	H02	SYBR	Actin	19.4868	476.044			SEM	0.00960425	0.0351325	0.0977072	0.0662271		0.00472566	0.0544856	0.198351	0.112928																		上ヒンジ		1.2234	10.2555	13.9159	14.5602		0.969246	11.2301	18.7818	19.4151
H11	SYBR	TNFalpha	24.216	100	H03	SYBR	Actin	18.7756	758.177																														中央値		0.987115	9.24199	12.9354	12.7222		0.842785	10.6671	11.8369	16.6397
H12	SYBR	TNFalpha	27.9869	10	H04	SYBR	Actin	19.0455	635.417			adj-avg	1	9.40919	12.1839	12.9253		0.853801	10.2652	13.7288	16.7353																		下ヒンジ		0.789483	8.73006	9.70038	11.4934		0.749371	8.8984	10.5676	14.1511
D10	SYBR	COX-2	21.5816	1000	A05	SYBR	IL-6	35.7506	0.294086	0.000314168		adj-SEM	0.116216	0.425121	1.1823	0.80138		0.0571828	0.659302	2.40014	1.36648																		下内境界点		0.775753	8.5623	8.78089	11.3175		0.734853	8.35923	10.488	13.5718
D11	SYBR	COX-2	24.5055	100	A06	SYBR	IL-6	37.9693	0.0669055	9.72497e-05																													最小値		0.775753	8.5623	8.78089	11.3175		0.734853	8.35923	10.488	13.5718
D12	SYBR	COX-2	28.4268	10	A07	SYBR	IL-6	34.0988	0.885501	0.0014208		adjadj-avg	1	9.40919	12.1839	12.9253		1	12.0229	16.0796	19.6009
					A08	SYBR	IL-6	35.6635	0.311685	0.000956163		adjadj-SEM	0.116216	0.425121	1.1823	0.80138		0.0669744	0.772197	2.81112	1.60046
					B05	SYBR	IL-6	28.3478	41.106	0.376934																														no / Name	veh	0.1	1	10		veh	0.1	1	10
					B06	SYBR	IL-6	25.8365	219.639	0.375361																														下ヒンジ	0.789483	8.73006	9.70038	11.4934		0.749371	8.8984	10.5676	14.1511
					B07	SYBR	IL-6	26.1338	180.105	0.402841			6h											6h																上内境界点	1.25001	10.5905	14.0838	14.9391		0.99478	11.3674	20.7533	20.09
					B08	SYBR	IL-6	27.026	99.3026	0.172478		TNF-α	veh	0.1	1	10		veh	0.1	1	10		TNF-α	veh	0.1	1	10		veh	0.1	1	10								下内境界点	0.775753	8.5623	8.78089	11.3175		0.734853	8.35923	10.488	13.5718
					C05	SYBR	IL-6	25.5726	261.925	0.292723			0.0158531	0.623207	0.593549	0.896411		0.0227619	0.565277	0.66712	0.99034			0.742271	29.1798	27.7911	41.9717		1.06576	26.4674	31.2359	46.3697								上ヒンジ	1.2234	10.2555	13.9159	14.5602		0.969246	11.2301	18.7818	19.4151
					C06	SYBR	IL-6	25.4269	288.674	0.81325			0.0210029	0.503571	0.745067	1.10716		0.0281393	0.473952	0.575863	0.954317			0.983395	23.5782	34.8855	51.8396		1.31754	22.1914	26.963	44.683								中央値	0.987115	9.24199	12.9354	12.7222		0.842785	10.6671	11.8369	16.6397
					C07	SYBR	IL-6			0			0.0264609	0.526212	0.804065	0.729806		0.0226985	0.565334	0.725523	1.02669			1.23895	24.6383	37.6479	34.1709		1.06279	26.47	33.9704	48.0718								Extra1	1.25001		14.0838	14.9391		0.99478	8.35923	20.7533
					C08	SYBR	IL-6			0			0.0221132	0.488475	0.754247	1.30658		0.0290409	0.341157	0.526463	1.2891			1.03538	22.8714	35.3153	61.1765		1.35975	15.9737	24.65	60.358
					D05	SYBR	IL-6	24.0619	717.779	0.792334		avg	0.0213575	0.535366	0.724232	1.00999		0.0256601	0.48643	0.623742	1.06511
					D06	SYBR	IL-6	23.7253	898.577	1.11993		SEM	0.00218022	0.0302896	0.0454481	0.125436		0.00170163	0.0529956	0.0447183	0.0761091																		TNFα		veh	0.1	1	10		veh	0.1	1	10
					D07	SYBR	IL-6	23.2385	1243.46	1.0968																													件数		4	4	4	4		4	4	4	4
					D08	SYBR	IL-6	23.9559	770.38	1.2126		adj-avg	0.999999	25.0669	33.91	47.2897		1.20146	22.7756	29.2048	49.8706																		平均値		0.999999	25.0669	33.91	47.2897		1.20146	22.7756	29.2048	49.8706
					E05	SYBR	IL-6	31.8408	3.99555	0.00224767		adj-SEM	0.102082	1.41822	2.12797	5.87315		0.0796735	2.48136	2.0938	3.56358																		標準偏差		0.176811	2.45643	3.68575	10.1726		0.137999	4.29784	3.62657	6.1723
					E06	SYBR	IL-6	34.8017	0.553969	0.000601903																													最大値		1.23895	29.1798	37.6479	61.1765		1.35975	26.47	33.9704	60.358
					E07	SYBR	IL-6	34.5982	0.634528	0.0014106		adjadj-avg	0.999999	25.0669	33.91	47.2897		1	18.9567	24.3079	41.5085																		上内境界点		1.23895	29.1798	37.6479	61.1765		1.35975	26.47	33.9704	60.358
					E08	SYBR	IL-6	33.7898	1.08831	0.000745183		adjadj-SEM	0.102082	1.41822	2.12797	5.87315		0.0663141	2.06529	1.74272	2.96605																		上ヒンジ		1.18806	28.0444	37.0647	58.8423		1.3492	26.4694	33.2868	57.2865
					F05	SYBR	IL-6	23.2078	1269.2	0.910458																													中央値		1.00939	24.1082	35.1004	46.9056		1.19165	24.3294	29.0995	47.2208
					F06	SYBR	IL-6	23.6305	957.262	1.42203																													下ヒンジ		0.802552	23.0481	29.5647	36.1211		1.06353	17.5281	25.2283	45.1047
					F07	SYBR	IL-6	25.0683	366.709	0.984057			6h											6h															下内境界点		0.742271	22.8714	27.7911	34.1709		1.06279	15.9737	24.65	44.683
					F08	SYBR	IL-6	23.2857	1204.92	0.643687		COX-2	veh	0.1	1	10		veh	0.1	1	10		COX-2	veh	0.1	1	10		veh	0.1	1	10							最小値		0.742271	22.8714	27.7911	34.1709		1.06279	15.9737	24.65	44.683
					G05	SYBR	IL-6	22.8482	1613.41	1.69955			0.0309372	0.316713	0.786468	1.10894		0.0174718	0.504153	0.855232	1.27437			3.33296	34.1205	84.7286	119.47		1.88229	54.3139	92.1368	137.292
					G06	SYBR	IL-6	22.799	1667.29	1.6717			0.00169121	0.479541	0.536122	1.04527		0.0036437	0.571372	0.92629	1.04212			0.182199	51.6624	57.7581	112.61		0.392548	61.5557	99.7921	112.271
					G07	SYBR	IL-6	25.3824	297.376	2.80162			0.00325794	0.499071	0.525687	0.935727		0.0424105	0.420482	0.768069	1.20751			0.350988	53.7664	56.6339	100.809		4.56901	45.2998	82.7464	130.089								no / Name	veh	0.1	1	10		veh	0.1	1	10
					G08	SYBR	IL-6	23.0075	1450.65	1.05521			0.00124242	0.458588	0.658308	1.30946		0.00568807	0.510332	0.805402	1.0239			0.13385	49.4051	70.9216	141.072		0.612793	54.9796	86.7684	110.308								下ヒンジ	0.802552	23.0481	29.5647	36.1211		1.06353	17.5281	25.2283	45.1047
					H05	SYBR	IL-6	21.5638	3801.72	2.83619		avg	0.00928219	0.438478	0.626647	1.09985		0.0173035	0.501585	0.838748	1.13698																			上内境界点	1.23895	29.1798	37.6479	61.1765		1.35975	26.47	33.9704	60.358
					H06	SYBR	IL-6	22.2493	2406.04	5.05424		SEM	0.00723125	0.0414213	0.0611916	0.0784931		0.00890645	0.0309987	0.0342087	0.0616669																			下内境界点	0.742271	22.8714	27.7911	34.1709		1.06279	15.9737	24.65	44.683
					H07	SYBR	IL-6	21.5087	3944.14	5.20214																														上ヒンジ	1.18806	28.0444	37.0647	58.8423		1.3492	26.4694	33.2868	57.2865
					H08	SYBR	IL-6	22.1006	2657.06	4.18159		adj-avg	0.999999	47.2386	67.5106	118.49		1.86416	54.0373	90.3609	122.49																			中央値	1.00939	24.1082	35.1004	46.9056		1.19165	24.3294	29.0995	47.2208
					A01	SYBR	MCP-1	22.7416	60.0113	0.0641093		adj-SEM	0.779045	4.46245	6.59236	8.4563		0.959519	3.33958	3.68541	6.64357																			Extra1	1.23895	22.8714		34.1709		1.06279	26.47	24.65	44.683
					A02	SYBR	MCP-1	23.1047	47.2281	0.0686479																														Extra2						1.35975	15.9737
					A03	SYBR	MCP-1	22.77	58.8994	0.0945051		adjadj-avg	0.999999	47.2386	67.5106	118.49		1	28.9875	48.4727	65.7079
					A04	SYBR	MCP-1	23.6174	33.6741	0.103303		adjadj-SEM	0.779045	4.46245	6.59236	8.4563		0.514719	1.79147	1.97698	3.56384
					B01	SYBR	MCP-1	22.0383	95.445	0.875211																													COX2		veh	0.1	1	10		veh	0.1	1	10
					B02	SYBR	MCP-1	19.8142	414.044	0.707599																													件数		4	4	4	4		4	4	4	4
					B03	SYBR	MCP-1	20.1049	341.791	0.764482																													平均値		0.999999	47.2386	67.5106	118.49		1.86416	54.0373	90.3609	122.49
					B04	SYBR	MCP-1	19.7244	439.324	0.763058																													標準偏差		1.34935	7.72919	11.4183	14.6467		1.66194	5.78433	6.38332	11.507
					C01	SYBR	MCP-1	19.1322	649.314	0.725664																													最大値		3.33296	53.7664	84.7286	141.072		4.56901	61.5557	99.7921	137.292
					C02	SYBR	MCP-1	19.8916	393.437	1.10839																													上内境界点		3.33296	53.7664	84.7286	141.072		4.56901	61.5557	99.7921	137.292
					C03	SYBR	MCP-1	20.5601	253.118	1.16391																													上ヒンジ		2.58747	53.2404	81.2769	135.672		3.89733	59.9116	97.8783	135.491
					C04	SYBR	MCP-1	19.5604	489.529	1.02962																													中央値		0.266594	50.5338	64.3399	116.04		1.24754	54.6468	89.4526	121.18
					D01	SYBR	MCP-1	18.6375	899.95	0.993427																													下ヒンジ		0.145937	37.9416	56.9149	103.759		0.447609	47.5533	83.7519	110.799
					D02	SYBR	MCP-1	18.6542	890.08	1.10934																													下内境界点		0.13385	34.1205	56.6339	100.809		0.392548	45.2998	82.7464	110.308
					D03	SYBR	MCP-1	18.3888	1060.36	0.935292																													最小値		0.13385	34.1205	56.6339	100.809		0.392548	45.2998	82.7464	110.308
					D04	SYBR	MCP-1	18.8458	784.346	1.23459
					E01	SYBR	MCP-1	21.5568	131.135	0.0737693
					E02	SYBR	MCP-1	22.8494	55.8929	0.0607292																														no / Name	veh	0.1	1	10		veh	0.1	1	10
					E03	SYBR	MCP-1	23.4755	36.9804	0.0822099																														下ヒンジ	0.145937	37.9416	56.9149	103.759		0.447609	47.5533	83.7519	110.799
					E04	SYBR	MCP-1	22.0343	95.7019	0.0655283																														上内境界点	3.33296	53.7664	84.7286	141.072		4.56901	61.5557	99.7921	137.292
					F01	SYBR	MCP-1	18.1439	1246.3	0.894032																														下内境界点	0.13385	34.1205	56.6339	100.809		0.392548	45.2998	82.7464	110.308
					F02	SYBR	MCP-1	19.1723	632.382	0.939413																														上ヒンジ	2.58747	53.2404	81.2769	135.672		3.89733	59.9116	97.8783	135.491
					F03	SYBR	MCP-1	20.1866	323.851	0.869048																														中央値	0.266594	50.5338	64.3399	116.04		1.24754	54.6468	89.4526	121.18
					F04	SYBR	MCP-1	18.088	1293.14	0.690817																														Extra1				141.072				82.7464
					G01	SYBR	MCP-1	18.4634	1009.48	1.06338
					G02	SYBR	MCP-1	18.6985	864.45	0.866738
					G03	SYBR	MCP-1	21.0597	182.045	1.71508
					G04	SYBR	MCP-1	18.1667	1227.73	0.893063
					H01	SYBR	MCP-1	17.8597	1503.41	1.12159
					H02	SYBR	MCP-1	19.053	684.149	1.43716
					H03	SYBR	MCP-1	18.4844	995.553	1.31309
					H04	SYBR	MCP-1	18.3966	1054.96	1.66026
					A05	SYBR	TNFalpha	27.2993	14.8397	0.0158531
					A06	SYBR	TNFalpha	27.34	14.4495	0.0210029
					A07	SYBR	TNFalpha	27.1382	16.4915	0.0264609
					A08	SYBR	TNFalpha	28.4022	7.20833	0.0221132
					B05	SYBR	TNFalpha	24.9753	67.963	0.623207
					B06	SYBR	TNFalpha	22.735	294.659	0.503571
					B07	SYBR	TNFalpha	23.0788	235.263	0.526212
					B08	SYBR	TNFalpha	22.8062	281.235	0.488475
					C05	SYBR	TNFalpha	21.8352	531.099	0.593549
					C06	SYBR	TNFalpha	22.9001	264.471	0.745067
					C07	SYBR	TNFalpha	23.532	174.862	0.804065
					C08	SYBR	TNFalpha	22.435	358.606	0.754247
					D05	SYBR	TNFalpha	21.1867	812.063	0.896411
					D06	SYBR	TNFalpha	21.0496	888.338	1.10716
					D07	SYBR	TNFalpha	21.1581	827.393	0.729806
					D08	SYBR	TNFalpha	21.1532	830.082	1.30658
					E05	SYBR	TNFalpha	25.7674	40.4626	0.0227619
					E06	SYBR	TNFalpha	26.4488	25.8983	0.0281393
					E07	SYBR	TNFalpha	27.8704	10.2104	0.0226985
					E08	SYBR	TNFalpha	25.6954	42.4132	0.0290409
					F05	SYBR	TNFalpha	21.2326	788.009	0.565277
					F06	SYBR	TNFalpha	22.6135	319.049	0.473952
					F07	SYBR	TNFalpha	23.2474	210.672	0.565334
					F08	SYBR	TNFalpha	21.5537	638.614	0.341157
					G05	SYBR	TNFalpha	21.5664	633.308	0.66712
					G06	SYBR	TNFalpha	21.7157	574.343	0.575863
					G07	SYBR	TNFalpha	24.7845	77.01	0.725523
					G08	SYBR	TNFalpha	21.3625	723.751	0.526463
					H05	SYBR	TNFalpha	20.4361	1327.48	0.99034
					H06	SYBR	TNFalpha	22.0738	454.297	0.954317
					H07	SYBR	TNFalpha	21.2513	778.416	1.02669
					H08	SYBR	TNFalpha	21.1735	819.114	1.2891
					A01	SYBR	COX-2	26.68	28.9596	0.0309372
					A02	SYBR	COX-2	31.458	1.16351	0.00169121
					A03	SYBR	COX-2	30.6303	2.03048	0.00325794
					A04	SYBR	COX-2	33.0266	0.404998	0.00124242
					B01	SYBR	COX-2	26.4181	34.5387	0.316713
					B02	SYBR	COX-2	23.3044	280.598	0.479541
					B03	SYBR	COX-2	23.645	223.129	0.499071
					B04	SYBR	COX-2	23.3948	264.028	0.458588
					C01	SYBR	COX-2	21.9377	703.721	0.786468
					C02	SYBR	COX-2	23.8815	190.304	0.536122
					C03	SYBR	COX-2	24.639	114.322	0.525687
					C04	SYBR	COX-2	23.142	312.992	0.658308
					D01	SYBR	COX-2	21.4086	1004.6	1.10894
					D02	SYBR	COX-2	21.6769	838.677	1.04527
					D03	SYBR	COX-2	21.3276	1060.85	0.935727
					D04	SYBR	COX-2	21.6889	831.913	1.30946
					E01	SYBR	COX-2	26.576	31.0586	0.0174718
					E02	SYBR	COX-2	29.8845	3.35353	0.0036437
					E03	SYBR	COX-2	27.3004	19.0775	0.0424105
					E04	SYBR	COX-2	28.5362	8.30723	0.00568807
					F01	SYBR	COX-2	21.9396	702.801	0.504153
					F02	SYBR	COX-2	22.8356	384.629	0.571372
					F03	SYBR	COX-2	24.1704	156.693	0.420482
					F04	SYBR	COX-2	21.4834	955.292	0.510332
					G01	SYBR	COX-2	21.7252	811.885	0.855232
					G02	SYBR	COX-2	21.5331	923.845	0.92629
					G03	SYBR	COX-2	25.1416	81.526	0.768069
					G04	SYBR	COX-2	21.264	1107.22	0.805402
					H01	SYBR	COX-2	20.6195	1708.2	1.27437
					H02	SYBR	COX-2	22.4573	496.096	1.04212
					H03	SYBR	COX-2	21.5466	915.504	1.20751
					H04	SYBR	COX-2	22.0543	650.606	1.0239
