# Supplementary material for: T cell function is dispensable for intracranial aneurysm formation and progression
Source: PLoS One. 2017 Apr 24;12(4):e0175421. doi: 10.1371/journal.pone.0175421 (PMC5402951; doi:10.1371/journal.pone.0175421)
Supplement: S7 Fig — (XLSX) [file pone.0175421.s007.xlsx]

## Sheet: List ; Plates 1 - 1
Plate	Repeat	Well	Type	Time	Absorbance @ 450 (1.0s) (A)
1	1	A01	M	00:00:14.260000	2.16321			std(pg/ml)	Absorbance						Cyclospolin A	No	pre			post
1	1	A02	M	00:00:15.540000	2.19105			2000	2.17713								Absorbance	Conc.(2x)	Conc.(1x)	Absorbance	Conc.(2x)	Conc.(1x)
1	1	A03	M	00:00:16.820000	0.154869			1000	1.87528						0mg/kg	1	0.143919	31.6263	63.2525	2.03248	1783.84	3567.68
1	1	A04	M	00:00:18.100000	0.132969			500	0.782482							2	0.142948	31.3018	62.6036	2.31522	2175.23	4350.47
1	1	A05	M	00:00:19.380000	0.145241			250	0.451169							3	0.131175	27.4612	54.9224	2.34299	2215.09	4430.17
1	1	A06	M	00:00:20.660000	0.144581			125	0.303055						5mg/kg	4	0.125906	25.7991	51.5981	1.1313	730.852	1461.7
1	1	A07	M	00:00:21.940000	1.13674			62.5	0.216008							5	0.135258	28.7737	57.5473	0.456268	183.327	366.653
1	1	A08	M	00:00:23.220000	1.12585			31.2	0.180196							6	0.135276	28.7796	57.5591	1.62851	1272.88	2545.77
1	1	A09	M	00:00:24.500000	0.139481			0	0.170952						15mg/kg	7	0.130007	27.0897	54.1794	0.157239	36.1907	72.3815
1	1	A10	M	00:00:25.780000	0.048966											8	0.132945	28.0277	56.0554	0.146218	32.3989	64.7978
1	1	A11	M	00:00:27.060000	0.0458866											9	0.144911	31.9591	63.9181	0.134243	28.4453	56.8907
1	1	A12	M	00:00:28.340000	0.0481578										45mg/kg	10	0.137388	29.4667	58.9335	0.140567	30.5115	61.0229
1	1	B01	M	00:00:32.070000	2.35623											11	0.133364	28.1624	56.3247	0.148271	33.0943	66.1885
1	1	B02	M	00:00:33.350000	1.39433											12	0.139443	30.1405	60.281	0.146106	32.3611	64.7222
1	1	B03	M	00:00:34.630000	0.147256
1	1	B04	M	00:00:35.910000	0.138639
1	1	B05	M	00:00:37.180000	0.138091												pre	post
1	1	B06	M	00:00:38.460000	0.136686										Avg	0	60.2595	4116.11
1	1	B07	M	00:00:39.740000	0.455304											5	55.5682	1458.04
1	1	B08	M	00:00:41.020000	0.457233											15	58.051	64.69
1	1	B09	M	00:00:42.300000	0.152731											45	58.5131	63.9779
1	1	B10	M	00:00:43.580000	0.049123
1	1	B11	M	00:00:44.860000	0.0455202										Sem	0	2.67511	275.176
1	1	B12	M	00:00:46.140000	0.0459651											5	1.98503	629.058
1	1	C01	M	00:00:49.870000	0.810685											15	2.98315	4.47212
1	1	C02	M	00:00:51.150000	0.75428											45	1.16127	1.53692
1	1	C03	M	00:00:52.430000	0.131104
1	1	C04	M	00:00:53.710000	0.131245
1	1	C05	M	00:00:54.990000	0.13117
1	1	C06	M	00:00:56.270000	0.135558
1	1	C07	M	00:00:57.550000	1.65108
1	1	C08	M	00:00:58.830000	1.60594
1	1	C09	M	00:01:00.110000	0.137076
1	1	C10	M	00:01:01.390000	0.0497115
1	1	C11	M	00:01:02.670000	0.0457694
1	1	C12	M	00:01:03.950000	0.0476228
1	1	D01	M	00:01:07.680000	0.456958
1	1	D02	M	00:01:08.960000	0.44538
1	1	D03	M	00:01:10.240000	0.123046
1	1	D04	M	00:01:11.520000	0.128765
1	1	D05	M	00:01:12.800000	0.14079
1	1	D06	M	00:01:14.080000	0.138096
1	1	D07	M	00:01:15.360000	0.159405
1	1	D08	M	00:01:16.640000	0.155073
1	1	D09	M	00:01:17.920000	0.149688
1	1	D10	M	00:01:19.200000	0.0505894
1	1	D11	M	00:01:20.480000	0.0463319
1	1	D12	M	00:01:21.760000	0.0465571
1	1	E01	M	00:01:25.490000	0.295249
1	1	E02	M	00:01:26.770000	0.310862
1	1	E03	M	00:01:28.050000	0.139758
1	1	E04	M	00:01:29.330000	0.130757
1	1	E05	M	00:01:30.610000	0.131721
1	1	E06	M	00:01:31.890000	0.134051
1	1	E07	M	00:01:33.170000	0.141313
1	1	E08	M	00:01:34.450000	0.151123
1	1	E09	M	00:01:35.730000	0.0830224
1	1	E10	M	00:01:37.010000	0.0506815
1	1	E11	M	00:01:38.290000	0.0466996
1	1	E12	M	00:01:39.570000	0.04471
1	1	F01	M	00:01:43.300000	0.21995
1	1	F02	M	00:01:44.580000	0.212066
1	1	F03	M	00:01:45.860000	0.132652
1	1	F04	M	00:01:47.140000	0.1379
1	1	F05	M	00:01:48.420000	2.02152
1	1	F06	M	00:01:49.700000	2.04344
1	1	F07	M	00:01:50.980000	0.136603
1	1	F08	M	00:01:52.260000	0.131882
1	1	F09	M	00:01:53.540000	0.0817384
1	1	F10	M	00:01:54.820000	0.0506207
1	1	F11	M	00:01:56.100000	0.0468152
1	1	F12	M	00:01:57.380000	0.0439197
1	1	G01	M	00:02:01.110000	0.173276
1	1	G02	M	00:02:02.390000	0.187116
1	1	G03	M	00:02:03.670000	0.13157
1	1	G04	M	00:02:04.950000	0.128443
1	1	G05	M	00:02:06.230000	2.25227
1	1	G06	M	00:02:07.510000	2.37817
1	1	G07	M	00:02:08.790000	0.139093
1	1	G08	M	00:02:10.070000	0.142042
1	1	G09	M	00:02:11.350000	0.0815045
1	1	G10	M	00:02:12.630000	0.0499781
1	1	G11	M	00:02:13.910000	0.045786
1	1	G12	M	00:02:15.190000	0.0433663
1	1	H01	M	00:02:18.920000	0.151291
1	1	H02	M	00:02:20.200000	0.190614
1	1	H03	M	00:02:21.480000	0.129046
1	1	H04	M	00:02:22.760000	0.136844
1	1	H05	M	00:02:24.040000	2.38813
1	1	H06	M	00:02:25.320000	2.29784
1	1	H07	M	00:02:26.600000	0.137384
1	1	H08	M	00:02:27.880000	0.159157
1	1	H09	M	00:02:29.160000	0.0811946
1	1	H10	M	00:02:30.440000	0.0486605
1	1	H11	M	00:02:31.720000	0.0499943
1	1	H12	M	00:02:33.010000	0.0496017

## Sheet: Plate_Page1
Plate	Repeat	End time	Start temp.	End temp.	BarCode
1	1	4:12:02 PM	21.5	21.5	N/A
Absorbance @ 450 (1.0s) (A)
0.000
2.16321	2.19105	0.154869	0.132969	0.145241	0.144581	1.13674	1.12585	0.139481	0.048966	0.0458866	0.0481578
2.35623	1.39433	0.147256	0.138639	0.138091	0.136686	0.455304	0.457233	0.152731	0.049123	0.0455202	0.0459651
0.810685	0.75428	0.131104	0.131245	0.13117	0.135558	1.65108	1.60594	0.137076	0.0497115	0.0457694	0.0476228
0.456958	0.44538	0.123046	0.128765	0.14079	0.138096	0.159405	0.155073	0.149688	0.0505894	0.0463319	0.0465571
0.295249	0.310862	0.139758	0.130757	0.131721	0.134051	0.141313	0.151123	0.0830224	0.0506815	0.0466996	0.04471
0.21995	0.212066	0.132652	0.1379	2.02152	2.04344	0.136603	0.131882	0.0817384	0.0506207	0.0468152	0.0439197
0.173276	0.187116	0.13157	0.128443	2.25227	2.37817	0.139093	0.142042	0.0815045	0.0499781	0.045786	0.0433663
0.151291	0.190614	0.129046	0.136844	2.38813	2.29784	0.137384	0.159157	0.0811946	0.0486605	0.0499943	0.0496017

## Sheet: Protocol
Protocol description
Protocol name ..................... Absorbance @ 450 (1.0s)
Protocol number ................... N/A
Name of the plate type ............ Generic 8x12 size plate
Number of repeats ................. 1
Delay between repeats ............. 0 s
Measurement height ................ 13.00 mm
Protocol notes ....................
Name of the label ................. Absorbance @ 450 (1.0s)
Label technology .................. Photometry
CW-lamp filter name ............... P450
CW-lamp filter slot ............... A2
Measurement time .................. 1.0 s
Absorbance Mode ................... Visible
Excitation Aperture ............... N/A
Plate map of plate 1
A | M M M M M M M M M M M M
B | M M M M M M M M M M M M
C | M M M M M M M M M M M M
D | M M M M M M M M M M M M
E | M M M M M M M M M M M M
F | M M M M M M M M M M M M
G | M M M M M M M M M M M M
H | M M M M M M M M M M M M
Protocol created by ............... PKI
Protocol creation date ............ 9/1/1996
Protocol last edited by ........... Noriyuki Morikawa
Protocol last edited .............. 6/14/2016
Instrument serial number: ......... 20300825
Assay ID: ........................ 2147
Measured on ....................... 6/14/2016 4:09:13 PM

## Sheet: Notes
Notes for the assay run
Run started by: Noriyuki Morikawa
