# Supplementary material for: T cell function is dispensable for intracranial aneurysm formation and progression
Source: PLoS One. 2017 Apr 24;12(4):e0175421. doi: 10.1371/journal.pone.0175421 (PMC5402951; doi:10.1371/journal.pone.0175421)
Supplement: S8 Fig — (XLSX) [file pone.0175421.s008.xlsx]

## Sheet: Sheet1
Group	No.	neck	height	IEL	area	DAPI	CD68+	wall area	distance	normal thickness	mean thickness	AN thickness	mean/normal	AN thick/normal			Area		IEL		Thickness		Macrophage
Vehicle	1	30.5	9.7	23.9	160.5	25	0	60.9	19.9	6	3.0603	1.1	0.51005	0.183333			Veh	CyA	Veh	CyA	Veh	CyA	Veh	CyA
	3	46.7	13.7	39.7	356.5												160.5	647.6	23.9	29..9	1.1	1.9	0	1
	5	47.5	44	115.8	1636.8	47	4	113.7	74.5	6.6	1.52617	0.9	0.231239	0.136364			356.5	1788.9	39.7	72.6		1.6		4
	6	41.1	10.7	39.1	291.5	23	0	41.9	25.8	6.3	1.62403	1.4	0.257783	0.222222			1636.8	995.4	115.8	31.5	0.9	2.3	4	1
	7	73.1	10.5	61.3	437.2												291.5	818.9	39.1	55.5	1.4	1.2	0	2
	8	39.2	19.6	20	366.9	36	2	207.2	36.6	6.8	5.6612	4.9	0.83253	0.720588			437.2	566	61.3	28.7		1.8		1
	9	83.2	47.4	92.3	2110.2	59	6	139.3	61.8	7.3	2.25405	0.6	0.308773	0.0821918			366.9	767.5	20	72.1	4.9	1.7	2	2
	10	58	18.8	49	566.9	26	1	170.6	35.2	7.1	4.84659	4	0.682618	0.56338			2110.2	381.9	92.3	44.5	0.6	1.8	6	2
	AVG	52.4125	21.8	55.1375	740.812	36	2.16667	122.267	42.3	6.68333	3.16206	2.15	0.470499	0.318013			566.9	198.3	49	39.9	4	2.8	1	1
	SEM	6.33377	5.38676	11.8341	254.481	5.88784	0.980363	25.9088	8.70632	0.199025	0.70616	0.7442	0.10104	0.106175
Cyclosporine A	11	64.4	18.4	29..9	647.6	29	1	145.8	43.1	7.2	3.38283	1.9	0.469838	0.263889
	12	103	30.1	72.6	1788.9	34	4	199.1	57.3	6.2	3.47469	1.6	0.560435	0.258065
	14	71.4	31	31.5	995.4	27	1	185.7	53.9	7.4	3.44527	2.3	0.465577	0.310811
	15	73.2	22.4	55.5	818.9	39	2	112.8	60.2	6.2	1.87375	1.2	0.302218	0.193548
	16	56	15.9	28.7	566	25	1	117.3	35.9	6.5	3.26741	1.8	0.502678	0.276923
	17	59.9	27.6	72.1	767.5	35	2	131.6	36	6.9	3.65556	1.7	0.529791	0.246377
	19	52.9	16.5	44.5	381.9	30	2	83.2	37.5	6.9	2.21867	1.8	0.321546	0.26087
	20	53.3	10.2	39.9	198.3	21	1	116.7	27.1	9.1	4.30627	2.8	0.473217	0.307692
	AVG	66.7625	21.5125	49.2571	770.562	30	1.75	136.525	43.875	7.05	3.20306	1.8875	0.453162	0.264772
	SEM	5.85238	2.65884	6.82041	170.368	2.06155	0.365963	13.7666	4.21624	0.331124	0.277965	0.169492	0.0329427	0.0130805
	Vehicle	52.4125	21.8	55.1375	740.812	36	2.16667	122.267	42.3	6.68333	3.16206	2.15	0.470499	0.318013
	Cyclosporine A	66.7625	21.5125	49.2571	770.562	30	1.75	136.525	43.875	7.05	3.20306	1.8875	0.453162	0.264772
	Vehicle	6.33377	5.38676	11.8341	254.481	5.88784	0.980363	25.9088	8.70632	0.199025	0.70616	0.7442	0.10104	0.106175
	Cyclosporine A	5.85238	2.65884	6.82041	170.368	2.06155	0.365963	13.7666	4.21624	0.331124	0.277965	0.169492	0.0329427	0.0130805
	◎ ウイルコクソンの順位和検定結果				◎ ウイルコクソンの順位和検定結果				◎ ウイルコクソンの順位和検定結果				◎ ウイルコクソンの順位和検定結果				◎ ウイルコクソンの順位和検定結果				◎ ウイルコクソンの順位和検定結果
	条 件：	両側			条 件：	両側			条 件：	両側			条 件：	両側			条 件：	両側			条 件：	両側
	分 布：	Z			分 布：	Z			分 布：	Z			分 布：	Z			分 布：	Z			分 布：	Z
	Neck	vehcle	Cyclosporine A		Height	vehcle	Cyclosporine A		IEL disruption	vehcle	Cyclosporine A		Area	vehcle	Cyclosporine A		CD68+ cells	vehcle	Cyclosporine A		Thickness of smooth muscle	vehcle	Cyclosporine A
	件 数	8	8		件 数	8	8		件 数	8	7		件 数	8	8		件 数	6	8		件 数	6	8
	順位和	52	84		順位和	63	73		順位和	63	57		順位和	59	77		順位和	44	61		順位和	38	67
	U 値	16			U 値	27			U 値	27			U 値	23			U 値	23			U 値	17
	統計量	1.68034			統計量	0.525105			統計量	0.115728			統計量	0.945189			統計量	0.133894			統計量	0.904691
	0.5%点	2.57583			0.5%点	2.57583			0.5%点	2.57583			0.5%点	2.57583			0.5%点	2.57583			0.5%点	2.57583
	2.5%点	1.95996			2.5%点	1.95996			2.5%点	1.95996			2.5%点	1.95996			2.5%点	1.95996			2.5%点	1.95996
	P 値	0.0928919			P 値	0.59951			P 値	0.907869			P 値	0.344562			P 値	0.893487			P 値	0.365629
	判定	[ ]			判定	[ ]			判定	[ ]			判定	[ ]			判定	[ ]			判定	[ ]

## Sheet: Revise
Group	No.	neck	height	IEL	area	DAPI	CD68+	wall area	distance	normal thickness	mean thickness	AN thickness	mean/normal	AN thick/normal			Area		IEL		Thickness		Macrophage
Vehicle	1	30.5	9.7	23.9	160.5	25	0	60.9	19.9	6	3.0603	1.1	0.51005	0.183333			Vehicle	Cyclosporine A	Vehicle	Cyclosporine A	Vehicle	Cyclosporine A	Vehicle	Cyclosporine A
	3	46.7	13.7	39.7	356.5												160.5	647.6	23.9	29..9	1.1	1.9	0	1
	5	47.5	44	115.8	1636.8	47	4	113.7	74.5	6.6	1.52617	0.9	0.231239	0.136364			356.5	1788.9	39.7	72.6		1.6		4
	6	41.1	10.7	39.1	291.5	23	0	41.9	25.8	6.3	1.62403	1.4	0.257783	0.222222			1636.8	995.4	115.8	31.5	0.9	2.3	4	1
	7	73.1	10.5	61.3	437.2												291.5	818.9	39.1	55.5	1.4	1.2	0	2
	8	39.2	19.6	20	366.9	36	2	207.2	36.6	6.8	5.6612	4.9	0.83253	0.720588			437.2	566	61.3	28.7		1.8		1
	9	83.2	47.4	92.3	2110.2	59	6	139.3	61.8	7.3	2.25405	0.6	0.308773	0.0821918			366.9	767.5	20	72.1	4.9	1.7	2	2
	10	58	18.8	49	566.9	26	1	170.6	35.2	7.1	4.84659	4	0.682618	0.56338			2110.2	381.9	92.3	44.5	0.6	1.8	6	2
	AVG	52.4125	21.8	55.1375	740.812	36	2.16667	122.267	42.3	6.68333	3.16206	2.15	0.470499	0.318013			566.9	198.3	49	39.9	4	2.8	1	1
	SEM	6.33377	5.38676	11.8341	254.481	5.88784	0.980363	25.9088	8.70632	0.199025	0.70616	0.7442	0.10104	0.106175
																	Area		Veh	CyA		IEL		Veh	CyA		Thickness		Veh	CyA		Macrophage		Veh	CyA
Cyclosporine A	11	64.4	18.4	29..9	647.6	29	1	145.8	43.1	7.2	3.38283	1.9	0.469838	0.263889			件数		8	8		件数		8	7		件数		6	8		件数		6	8
	12	103	30.1	72.6	1788.9	34	4	199.1	57.3	6.2	3.47469	1.6	0.560435	0.258065			平均値		740.812	770.562		平均値		55.1375	49.2571		平均値		2.15	1.8875		平均値		2.16667	1.75
	14	71.4	31	31.5	995.4	27	1	185.7	53.9	7.4	3.44527	2.3	0.465577	0.310811			標準偏差		673.293	450.752		標準偏差		31.3101	16.7065		標準偏差		1.66408	0.448435		標準偏差		2.19216	0.968246
	15	73.2	22.4	55.5	818.9	39	2	112.8	60.2	6.2	1.87375	1.2	0.302218	0.193548			最大値		2110.2	1788.9		最大値		115.8	72.6		最大値		4.9	2.8		最大値		6	4
	16	56	15.9	28.7	566	25	1	117.3	35.9	6.5	3.26741	1.8	0.502678	0.276923			上内境界点		2110.2	1736.3		上内境界点		115.8	72.6		上内境界点		4.9	2.8		上内境界点		6	3.5
	17	59.9	27.6	72.1	767.5	35	2	131.6	36	6.9	3.65556	1.7	0.529791	0.246377			上ヒンジ		1369.33	951.275		上ヒンジ		84.55	72.1		上ヒンジ		4.225	2.2		上ヒンジ		4.5	2
	19	52.9	16.5	44.5	381.9	30	2	83.2	37.5	6.9	2.21867	1.8	0.321546	0.26087			中央値		402.05	707.55		中央値		44.35	44.5		中央値		1.25	1.8		中央値		1.5	1.5
	20	53.3	10.2	39.9	198.3	21	1	116.7	27.1	9.1	4.30627	2.8	0.473217	0.307692			下ヒンジ		307.75	427.925		下ヒンジ		27.7	31.5		下ヒンジ		0.825	1.625		下ヒンジ		0	1
	AVG	66.7625	21.5125	49.2571	770.562	30	1.75	136.525	43.875	7.05	3.20306	1.8875	0.453162	0.264772			下内境界点		160.5	198.3		下内境界点		20	28.7		下内境界点		0.6	1.2		下内境界点		0	1
	SEM	5.85238	2.65884	6.82041	170.368	2.06155	0.365963	13.7666	4.21624	0.331124	0.277965	0.169492	0.0329427	0.0130805			最小値		160.5	198.3		最小値		20	28.7		最小値		0.6	1.2		最小値		0	1
																		no / Name	Vehicle	Cyclosporine A			no / Name	Vehicle	Cyclosporine A			no / Name	Vehicle	Cyclosporine A			no / Name	Vehicle	Cyclosporine A
																		下ヒンジ	307.75	427.925			下ヒンジ	27.7	31.5			下ヒンジ	0.825	1.625			下ヒンジ	0	1
																		上内境界点	2110.2	1736.3			上内境界点	115.8	72.6			上内境界点	4.9	2.8			上内境界点	6	3.5
	Vehicle	52.4125	21.8	55.1375	740.812	36	2.16667	122.267	42.3	6.68333	3.16206	2.15	0.470499	0.318013				下内境界点	160.5	198.3			下内境界点	20	28.7			下内境界点	0.6	1.2			下内境界点	0	1
	Cyclosporine A	66.7625	21.5125	49.2571	770.562	30	1.75	136.525	43.875	7.05	3.20306	1.8875	0.453162	0.264772				上ヒンジ	1369.33	951.275			上ヒンジ	84.55	72.1			上ヒンジ	4.225	2.2			上ヒンジ	4.5	2
																		中央値	402.05	707.55			中央値	44.35	44.5			中央値	1.25	1.8			中央値	1.5	1.5
																		Extra1		1788.9													Extra1		4
	Vehicle	6.33377	5.38676	11.8341	254.481	5.88784	0.980363	25.9088	8.70632	0.199025	0.70616	0.7442	0.10104	0.106175
	Cyclosporine A	5.85238	2.65884	6.82041	170.368	2.06155	0.365963	13.7666	4.21624	0.331124	0.277965	0.169492	0.0329427	0.0130805
	◎ ウイルコクソンの順位和検定結果				◎ ウイルコクソンの順位和検定結果				◎ ウイルコクソンの順位和検定結果				◎ ウイルコクソンの順位和検定結果				◎ ウイルコクソンの順位和検定結果				◎ ウイルコクソンの順位和検定結果
	条 件：	両側			条 件：	両側			条 件：	両側			条 件：	両側			条 件：	両側			条 件：	両側
	分 布：	Z			分 布：	Z			分 布：	Z			分 布：	Z			分 布：	Z			分 布：	Z
	Neck	vehcle	Cyclosporine A		Height	vehcle	Cyclosporine A		IEL disruption	vehcle	Cyclosporine A		Area	vehcle	Cyclosporine A		CD68+ cells	vehcle	Cyclosporine A		Thickness of smooth muscle	vehcle	Cyclosporine A
	件 数	8	8		件 数	8	8		件 数	8	7		件 数	8	8		件 数	6	8		件 数	6	8
	順位和	52	84		順位和	63	73		順位和	63	57		順位和	59	77		順位和	44	61		順位和	38	67
	U 値	16			U 値	27			U 値	27			U 値	23			U 値	23			U 値	17
	統計量	1.68034			統計量	0.525105			統計量	0.115728			統計量	0.945189			統計量	0.133894			統計量	0.904691
	0.5%点	2.57583			0.5%点	2.57583			0.5%点	2.57583			0.5%点	2.57583			0.5%点	2.57583			0.5%点	2.57583
	2.5%点	1.95996			2.5%点	1.95996			2.5%点	1.95996			2.5%点	1.95996			2.5%点	1.95996			2.5%点	1.95996
	P 値	0.0928919			P 値	0.59951			P 値	0.907869			P 値	0.344562			P 値	0.893487			P 値	0.365629
	判定	[ ]			判定	[ ]			判定	[ ]			判定	[ ]			判定	[ ]			判定	[ ]
